# Supplementary material for: Prevalence and Correlates of Firearm Screening and Counseling in Primary Care in Southeast Michigan
Source: AJPM Focus. 2025 May 23;4(6):100370. doi: 10.1016/j.focus.2025.100370 (PMC12480869; doi:10.1016/j.focus.2025.100370)
Supplement: Supplementary file 2 [file mmc2.xlsx]

## Sheet: HIV_AIDS
CODE	FULL_DESCRIPTION
A021	Salmonella sepsis
A072	Cryptosporidiosis
A073	Isosporiasis
A074	Cyclosporiasis
A15	Respiratory tuberculosis
A150	Tuberculosis of lung
A154	Tuberculosis of intrathoracic lymph nodes
A155	Tuberculosis of larynx, trachea and bronchus
A156	Tuberculous pleurisy
A157	Primary respiratory tuberculosis
A158	Other respiratory tuberculosis
A159	Respiratory tuberculosis unspecified
A17	Tuberculosis of nervous system
A170	Tuberculous meningitis
A171	Meningeal tuberculoma
A178	Other tuberculosis of nervous system
A1781	Tuberculoma of brain and spinal cord
A1782	Tuberculous meningoencephalitis
A1783	Tuberculous neuritis
A1789	Other tuberculosis of nervous system
A179	Tuberculosis of nervous system, unspecified
A18	Tuberculosis of other organs
A180	Tuberculosis of bones and joints
A1801	Tuberculosis of spine
A1802	Tuberculous arthritis of other joints
A1803	Tuberculosis of other bones
A1809	Other musculoskeletal tuberculosis
A181	Tuberculosis of genitourinary system
A1810	Tuberculosis of genitourinary system, unspecified
A1811	Tuberculosis of kidney and ureter
A1812	Tuberculosis of bladder
A1813	Tuberculosis of other urinary organs
A1814	Tuberculosis of prostate
A1815	Tuberculosis of other male genital organs
A1816	Tuberculosis of cervix
A1817	Tuberculous female pelvic inflammatory disease
A1818	Tuberculosis of other female genital organs
A182	Tuberculous peripheral lymphadenopathy
A183	Tuberculosis of intestines, peritoneum and mesenteric glands
A1831	Tuberculous peritonitis
A1832	Tuberculous enteritis
A1839	Retroperitoneal tuberculosis
A184	Tuberculosis of skin and subcutaneous tissue
A185	Tuberculosis of eye
A1850	Tuberculosis of eye, unspecified
A1851	Tuberculous episcleritis
A1852	Tuberculous keratitis
A1853	Tuberculous chorioretinitis
A1854	Tuberculous iridocyclitis
A1859	Other tuberculosis of eye
A186	Tuberculosis of (inner) (middle) ear
A187	Tuberculosis of adrenal glands
A188	Tuberculosis of other specified organs
A1881	Tuberculosis of thyroid gland
A1882	Tuberculosis of other endocrine glands
A1883	Tuberculosis of digestive tract organs, not elsewhere classified
A1884	Tuberculosis of heart
A1885	Tuberculosis of spleen
A1889	Tuberculosis of other sites
A19	Miliary tuberculosis
A190	Acute miliary tuberculosis of a single specified site
A191	Acute miliary tuberculosis of multiple sites
A192	Acute miliary tuberculosis, unspecified
A198	Other miliary tuberculosis
A199	Miliary tuberculosis, unspecified
A31	Infection due to other mycobacteria
A310	Pulmonary mycobacterial infection
A311	Cutaneous mycobacterial infection
A312	Disseminated mycobacterium avium-intracellulare complex (DMAC)
A318	Other mycobacterial infections
A319	Mycobacterial infection, unspecified
A812	Progressive multifocal leukoencephalopathy
B00	Herpesviral [herpes simplex] infections
B000	Eczema herpeticum
B001	Herpesviral vesicular dermatitis
B002	Herpesviral gingivostomatitis and pharyngotonsillitis
B003	Herpesviral meningitis
B004	Herpesviral encephalitis
B005	Herpesviral ocular disease
B0050	Herpesviral ocular disease, unspecified
B0051	Herpesviral iridocyclitis
B0052	Herpesviral keratitis
B0053	Herpesviral conjunctivitis
B0059	Other herpesviral disease of eye
B007	Disseminated herpesviral disease
B008	Other forms of herpesviral infections
B0081	Herpesviral hepatitis
B0082	Herpes simplex myelitis
B0089	Other herpesviral infection
B009	Herpesviral infection, unspecified
B25	Cytomegaloviral disease
B250	Cytomegaloviral pneumonitis
B251	Cytomegaloviral hepatitis
B252	Cytomegaloviral pancreatitis
B258	Other cytomegaloviral diseases
B259	Cytomegaloviral disease, unspecified
B37	Candidiasis
B370	Candidal stomatitis
B371	Pulmonary candidiasis
B372	Candidiasis of skin and nail
B373	Candidiasis of vulva and vagina
B374	Candidiasis of other urogenital sites
B3741	Candidal cystitis and urethritis
B3742	Candidal balanitis
B3749	Other urogenital candidiasis
B375	Candidal meningitis
B376	Candidal endocarditis
B377	Candidal sepsis
B378	Candidiasis of other sites
B3781	Candidal esophagitis
B3782	Candidal enteritis
B3783	Candidal cheilitis
B3784	Candidal otitis externa
B3789	Other sites of candidiasis
B379	Candidiasis, unspecified
B38	Coccidioidomycosis
B380	Acute pulmonary coccidioidomycosis
B381	Chronic pulmonary coccidioidomycosis
B382	Pulmonary coccidioidomycosis, unspecified
B383	Cutaneous coccidioidomycosis
B384	Coccidioidomycosis meningitis
B387	Disseminated coccidioidomycosis
B388	Other forms of coccidioidomycosis
B3881	Prostatic coccidioidomycosis
B3889	Other forms of coccidioidomycosis
B389	Coccidioidomycosis, unspecified
B39	Histoplasmosis
B390	Acute pulmonary histoplasmosis capsulati
B391	Chronic pulmonary histoplasmosis capsulati
B392	Pulmonary histoplasmosis capsulati, unspecified
B393	Disseminated histoplasmosis capsulati
B394	Histoplasmosis capsulati, unspecified
B395	Histoplasmosis duboisii
B399	Histoplasmosis, unspecified
B40	Blastomycosis
B400	Acute pulmonary blastomycosis
B401	Chronic pulmonary blastomycosis
B402	Pulmonary blastomycosis, unspecified
B403	Cutaneous blastomycosis
B407	Disseminated blastomycosis
B408	Other forms of blastomycosis
B4081	Blastomycotic meningoencephalitis
B4089	Other forms of blastomycosis
B409	Blastomycosis, unspecified
B41	Paracoccidioidomycosis
B410	Pulmonary paracoccidioidomycosis
B417	Disseminated paracoccidioidomycosis
B418	Other forms of paracoccidioidomycosis
B419	Paracoccidioidomycosis, unspecified
B45	Cryptococcosis
B450	Pulmonary cryptococcosis
B451	Cerebral cryptococcosis
B452	Cutaneous cryptococcosis
B453	Osseous cryptococcosis
B457	Disseminated cryptococcosis
B458	Other forms of cryptococcosis
B459	Cryptococcosis, unspecified
B58	Toxoplasmosis
B580	Toxoplasma oculopathy
B5800	Toxoplasma oculopathy, unspecified
B5801	Toxoplasma chorioretinitis
B5809	Other toxoplasma oculopathy
B581	Toxoplasma hepatitis
B582	Toxoplasma meningoencephalitis
B583	Pulmonary toxoplasmosis
B588	Toxoplasmosis with other organ involvement
B5881	Toxoplasma myocarditis
B5882	Toxoplasma myositis
B5883	Toxoplasma tubulo-interstitial nephropathy
B5889	Toxoplasmosis with other organ involvement
B589	Toxoplasmosis, unspecified
B59	Pneumocystosis
B9735	Human immunodeficiency virus, type 2 [HIV 2] as the cause of diseases classified elsewhere
C46	Kaposi's sarcoma
C460	Kaposi's sarcoma of skin
C461	Kaposi's sarcoma of soft tissue
C462	Kaposi's sarcoma of palate
C463	Kaposi's sarcoma of lymph nodes
C464	Kaposi's sarcoma of gastrointestinal sites
C465	Kaposi's sarcoma of lung
C4650	Kaposi's sarcoma of unspecified lung
C4651	Kaposi's sarcoma of right lung
C4652	Kaposi's sarcoma of left lung
C467	Kaposi's sarcoma of other sites
C469	Kaposi's sarcoma, unspecified
C53	Malignant neoplasm of cervix uteri
C530	Malignant neoplasm of endocervix
C531	Malignant neoplasm of exocervix
C538	Malignant neoplasm of overlapping sites of cervix uteri
C539	Malignant neoplasm of cervix uteri, unspecified
C81	Hodgkin lymphoma
C810	Nodular lymphocyte predominant Hodgkin lymphoma
C8100	Nodular lymphocyte predominant Hodgkin lymphoma, unspecified site
C8101	Nodular lymphocyte predominant Hodgkin lymphoma, lymph nodes of head, face, and neck
C8102	Nodular lymphocyte predominant Hodgkin lymphoma, intrathoracic lymph nodes
C8103	Nodular lymphocyte predominant Hodgkin lymphoma, intra-abdominal lymph nodes
C8104	Nodular lymphocyte predominant Hodgkin lymphoma, lymph nodes of axilla and upper limb
C8105	Nodular lymphocyte predominant Hodgkin lymphoma, lymph nodes of inguinal region and lower limb
C8106	Nodular lymphocyte predominant Hodgkin lymphoma, intrapelvic lymph nodes
C8107	Nodular lymphocyte predominant Hodgkin lymphoma, spleen
C8108	Nodular lymphocyte predominant Hodgkin lymphoma, lymph nodes of multiple sites
C8109	Nodular lymphocyte predominant Hodgkin lymphoma, extranodal and solid organ sites
C811	Nodular sclerosis classical Hodgkin lymphoma
C8110	Nodular sclerosis classical Hodgkin lymphoma, unspecified site
C8111	Nodular sclerosis classical Hodgkin lymphoma, lymph nodes of head, face, and neck
C8112	Nodular sclerosis classical Hodgkin lymphoma, intrathoracic lymph nodes
C8113	Nodular sclerosis classical Hodgkin lymphoma, intra-abdominal lymph nodes
C8114	Nodular sclerosis classical Hodgkin lymphoma, lymph nodes of axilla and upper limb
C8115	Nodular sclerosis classical Hodgkin lymphoma, lymph nodes of inguinal region and lower limb
C8116	Nodular sclerosis classical Hodgkin lymphoma, intrapelvic lymph nodes
C8117	Nodular sclerosis classical Hodgkin lymphoma, spleen
C8118	Nodular sclerosis classical Hodgkin lymphoma, lymph nodes of multiple sites
C8119	Nodular sclerosis classical Hodgkin lymphoma, extranodal and solid organ sites
C812	Mixed cellularity classical Hodgkin lymphoma
C8120	Mixed cellularity classical Hodgkin lymphoma, unspecified site
C8121	Mixed cellularity classical Hodgkin lymphoma, lymph nodes of head, face, and neck
C8122	Mixed cellularity classical Hodgkin lymphoma, intrathoracic lymph nodes
C8123	Mixed cellularity classical Hodgkin lymphoma, intra-abdominal lymph nodes
C8124	Mixed cellularity classical Hodgkin lymphoma, lymph nodes of axilla and upper limb
C8125	Mixed cellularity classical Hodgkin lymphoma, lymph nodes of inguinal region and lower limb
C8126	Mixed cellularity classical Hodgkin lymphoma, intrapelvic lymph nodes
C8127	Mixed cellularity classical Hodgkin lymphoma, spleen
C8128	Mixed cellularity classical Hodgkin lymphoma, lymph nodes of multiple sites
C8129	Mixed cellularity classical Hodgkin lymphoma, extranodal and solid organ sites
C813	Lymphocyte depleted classical Hodgkin lymphoma
C8130	Lymphocyte depleted classical Hodgkin lymphoma, unspecified site
C8131	Lymphocyte depleted classical Hodgkin lymphoma, lymph nodes of head, face, and neck
C8132	Lymphocyte depleted classical Hodgkin lymphoma, intrathoracic lymph nodes
C8133	Lymphocyte depleted classical Hodgkin lymphoma, intra-abdominal lymph nodes
C8134	Lymphocyte depleted classical Hodgkin lymphoma, lymph nodes of axilla and upper limb
C8135	Lymphocyte depleted classical Hodgkin lymphoma, lymph nodes of inguinal region and lower limb
C8136	Lymphocyte depleted classical Hodgkin lymphoma, intrapelvic lymph nodes
C8137	Lymphocyte depleted classical Hodgkin lymphoma, spleen
C8138	Lymphocyte depleted classical Hodgkin lymphoma, lymph nodes of multiple sites
C8139	Lymphocyte depleted classical Hodgkin lymphoma, extranodal and solid organ sites
C814	Lymphocyte-rich classical Hodgkin lymphoma
C8140	Lymphocyte-rich classical Hodgkin lymphoma, unspecified site
C8141	Lymphocyte-rich classical Hodgkin lymphoma, lymph nodes of head, face, and neck
C8142	Lymphocyte-rich classical Hodgkin lymphoma, intrathoracic lymph nodes
C8143	Lymphocyte-rich classical Hodgkin lymphoma, intra-abdominal lymph nodes
C8144	Lymphocyte-rich classical Hodgkin lymphoma, lymph nodes of axilla and upper limb
C8145	Lymphocyte-rich classical Hodgkin lymphoma, lymph nodes of inguinal region and lower limb
C8146	Lymphocyte-rich classical Hodgkin lymphoma, intrapelvic lymph nodes
C8147	Lymphocyte-rich classical Hodgkin lymphoma, spleen
C8148	Lymphocyte-rich classical Hodgkin lymphoma, lymph nodes of multiple sites
C8149	Lymphocyte-rich classical Hodgkin lymphoma, extranodal and solid organ sites
C817	Other classical Hodgkin lymphoma
C8170	Other classical Hodgkin lymphoma, unspecified site
C8171	Other classical Hodgkin lymphoma, lymph nodes of head, face, and neck
C8172	Other classical Hodgkin lymphoma, intrathoracic lymph nodes
C8173	Other classical Hodgkin lymphoma, intra-abdominal lymph nodes
C8174	Other classical Hodgkin lymphoma, lymph nodes of axilla and upper limb
C8175	Other classical Hodgkin lymphoma, lymph nodes of inguinal region and lower limb
C8176	Other classical Hodgkin lymphoma, intrapelvic lymph nodes
C8177	Other classical Hodgkin lymphoma, spleen
C8178	Other classical Hodgkin lymphoma, lymph nodes of multiple sites
C8179	Other classical Hodgkin lymphoma, extranodal and solid organ sites
C819	Hodgkin lymphoma, unspecified
C8190	Hodgkin lymphoma, unspecified, unspecified site
C8191	Hodgkin lymphoma, unspecified, lymph nodes of head, face, and neck
C8192	Hodgkin lymphoma, unspecified, intrathoracic lymph nodes
C8193	Hodgkin lymphoma, unspecified, intra-abdominal lymph nodes
C8194	Hodgkin lymphoma, unspecified, lymph nodes of axilla and upper limb
C8195	Hodgkin lymphoma, unspecified, lymph nodes of inguinal region and lower limb
C8196	Hodgkin lymphoma, unspecified, intrapelvic lymph nodes
C8197	Hodgkin lymphoma, unspecified, spleen
C8198	Hodgkin lymphoma, unspecified, lymph nodes of multiple sites
C8199	Hodgkin lymphoma, unspecified, extranodal and solid organ sites
C82	Follicular lymphoma
C820	Follicular lymphoma grade I
C8200	Follicular lymphoma grade I, unspecified site
C8201	Follicular lymphoma grade I, lymph nodes of head, face, and neck
C8202	Follicular lymphoma grade I, intrathoracic lymph nodes
C8203	Follicular lymphoma grade I, intra-abdominal lymph nodes
C8204	Follicular lymphoma grade I, lymph nodes of axilla and upper limb
C8205	Follicular lymphoma grade I, lymph nodes of inguinal region and lower limb
C8206	Follicular lymphoma grade I, intrapelvic lymph nodes
C8207	Follicular lymphoma grade I, spleen
C8208	Follicular lymphoma grade I, lymph nodes of multiple sites
C8209	Follicular lymphoma grade I, extranodal and solid organ sites
C821	Follicular lymphoma grade II
C8210	Follicular lymphoma grade II, unspecified site
C8211	Follicular lymphoma grade II, lymph nodes of head, face, and neck
C8212	Follicular lymphoma grade II, intrathoracic lymph nodes
C8213	Follicular lymphoma grade II, intra-abdominal lymph nodes
C8214	Follicular lymphoma grade II, lymph nodes of axilla and upper limb
C8215	Follicular lymphoma grade II, lymph nodes of inguinal region and lower limb
C8216	Follicular lymphoma grade II, intrapelvic lymph nodes
C8217	Follicular lymphoma grade II, spleen
C8218	Follicular lymphoma grade II, lymph nodes of multiple sites
C8219	Follicular lymphoma grade II, extranodal and solid organ sites
C822	Follicular lymphoma grade III, unspecified
C8220	Follicular lymphoma grade III, unspecified, unspecified site
C8221	Follicular lymphoma grade III, unspecified, lymph nodes of head, face, and neck
C8222	Follicular lymphoma grade III, unspecified, intrathoracic lymph nodes
C8223	Follicular lymphoma grade III, unspecified, intra-abdominal lymph nodes
C8224	Follicular lymphoma grade III, unspecified, lymph nodes of axilla and upper limb
C8225	Follicular lymphoma grade III, unspecified, lymph nodes of inguinal region and lower limb
C8226	Follicular lymphoma grade III, unspecified, intrapelvic lymph nodes
C8227	Follicular lymphoma grade III, unspecified, spleen
C8228	Follicular lymphoma grade III, unspecified, lymph nodes of multiple sites
C8229	Follicular lymphoma grade III, unspecified, extranodal and solid organ sites
C823	Follicular lymphoma grade IIIa
C8230	Follicular lymphoma grade IIIa, unspecified site
C8231	Follicular lymphoma grade IIIa, lymph nodes of head, face, and neck
C8232	Follicular lymphoma grade IIIa, intrathoracic lymph nodes
C8233	Follicular lymphoma grade IIIa, intra-abdominal lymph nodes
C8234	Follicular lymphoma grade IIIa, lymph nodes of axilla and upper limb
C8235	Follicular lymphoma grade IIIa, lymph nodes of inguinal region and lower limb
C8236	Follicular lymphoma grade IIIa, intrapelvic lymph nodes
C8237	Follicular lymphoma grade IIIa, spleen
C8238	Follicular lymphoma grade IIIa, lymph nodes of multiple sites
C8239	Follicular lymphoma grade IIIa, extranodal and solid organ sites
C824	Follicular lymphoma grade IIIb
C8240	Follicular lymphoma grade IIIb, unspecified site
C8241	Follicular lymphoma grade IIIb, lymph nodes of head, face, and neck
C8242	Follicular lymphoma grade IIIb, intrathoracic lymph nodes
C8243	Follicular lymphoma grade IIIb, intra-abdominal lymph nodes
C8244	Follicular lymphoma grade IIIb, lymph nodes of axilla and upper limb
C8245	Follicular lymphoma grade IIIb, lymph nodes of inguinal region and lower limb
C8246	Follicular lymphoma grade IIIb, intrapelvic lymph nodes
C8247	Follicular lymphoma grade IIIb, spleen
C8248	Follicular lymphoma grade IIIb, lymph nodes of multiple sites
C8249	Follicular lymphoma grade IIIb, extranodal and solid organ sites
C825	Diffuse follicle center lymphoma
C8250	Diffuse follicle center lymphoma, unspecified site
C8251	Diffuse follicle center lymphoma, lymph nodes of head, face, and neck
C8252	Diffuse follicle center lymphoma, intrathoracic lymph nodes
C8253	Diffuse follicle center lymphoma, intra-abdominal lymph nodes
C8254	Diffuse follicle center lymphoma, lymph nodes of axilla and upper limb
C8255	Diffuse follicle center lymphoma, lymph nodes of inguinal region and lower limb
C8256	Diffuse follicle center lymphoma, intrapelvic lymph nodes
C8257	Diffuse follicle center lymphoma, spleen
C8258	Diffuse follicle center lymphoma, lymph nodes of multiple sites
C8259	Diffuse follicle center lymphoma, extranodal and solid organ sites
C826	Cutaneous follicle center lymphoma
C8260	Cutaneous follicle center lymphoma, unspecified site
C8261	Cutaneous follicle center lymphoma, lymph nodes of head, face, and neck
C8262	Cutaneous follicle center lymphoma, intrathoracic lymph nodes
C8263	Cutaneous follicle center lymphoma, intra-abdominal lymph nodes
C8264	Cutaneous follicle center lymphoma, lymph nodes of axilla and upper limb
C8265	Cutaneous follicle center lymphoma, lymph nodes of inguinal region and lower limb
C8266	Cutaneous follicle center lymphoma, intrapelvic lymph nodes
C8267	Cutaneous follicle center lymphoma, spleen
C8268	Cutaneous follicle center lymphoma, lymph nodes of multiple sites
C8269	Cutaneous follicle center lymphoma, extranodal and solid organ sites
C828	Other types of follicular lymphoma
C8280	Other types of follicular lymphoma, unspecified site
C8281	Other types of follicular lymphoma, lymph nodes of head, face, and neck
C8282	Other types of follicular lymphoma, intrathoracic lymph nodes
C8283	Other types of follicular lymphoma, intra-abdominal lymph nodes
C8284	Other types of follicular lymphoma, lymph nodes of axilla and upper limb
C8285	Other types of follicular lymphoma, lymph nodes of inguinal region and lower limb
C8286	Other types of follicular lymphoma, intrapelvic lymph nodes
C8287	Other types of follicular lymphoma, spleen
C8288	Other types of follicular lymphoma, lymph nodes of multiple sites
C8289	Other types of follicular lymphoma, extranodal and solid organ sites
C829	Follicular lymphoma, unspecified
C8290	Follicular lymphoma, unspecified, unspecified site
C8291	Follicular lymphoma, unspecified, lymph nodes of head, face, and neck
C8292	Follicular lymphoma, unspecified, intrathoracic lymph nodes
C8293	Follicular lymphoma, unspecified, intra-abdominal lymph nodes
C8294	Follicular lymphoma, unspecified, lymph nodes of axilla and upper limb
C8295	Follicular lymphoma, unspecified, lymph nodes of inguinal region and lower limb
C8296	Follicular lymphoma, unspecified, intrapelvic lymph nodes
C8297	Follicular lymphoma, unspecified, spleen
C8298	Follicular lymphoma, unspecified, lymph nodes of multiple sites
C8299	Follicular lymphoma, unspecified, extranodal and solid organ sites
C83	Non-follicular lymphoma
C830	Small cell B-cell lymphoma
C8300	Small cell B-cell lymphoma, unspecified site
C8301	Small cell B-cell lymphoma, lymph nodes of head, face, and neck
C8302	Small cell B-cell lymphoma, intrathoracic lymph nodes
C8303	Small cell B-cell lymphoma, intra-abdominal lymph nodes
C8304	Small cell B-cell lymphoma, lymph nodes of axilla and upper limb
C8305	Small cell B-cell lymphoma, lymph nodes of inguinal region and lower limb
C8306	Small cell B-cell lymphoma, intrapelvic lymph nodes
C8307	Small cell B-cell lymphoma, spleen
C8308	Small cell B-cell lymphoma, lymph nodes of multiple sites
C8309	Small cell B-cell lymphoma, extranodal and solid organ sites
C831	Mantle cell lymphoma
C8310	Mantle cell lymphoma, unspecified site
C8311	Mantle cell lymphoma, lymph nodes of head, face, and neck
C8312	Mantle cell lymphoma, intrathoracic lymph nodes
C8313	Mantle cell lymphoma, intra-abdominal lymph nodes
C8314	Mantle cell lymphoma, lymph nodes of axilla and upper limb
C8315	Mantle cell lymphoma, lymph nodes of inguinal region and lower limb
C8316	Mantle cell lymphoma, intrapelvic lymph nodes
C8317	Mantle cell lymphoma, spleen
C8318	Mantle cell lymphoma, lymph nodes of multiple sites
C8319	Mantle cell lymphoma, extranodal and solid organ sites
C833	Diffuse large B-cell lymphoma
C8330	Diffuse large B-cell lymphoma, unspecified site
C8331	Diffuse large B-cell lymphoma, lymph nodes of head, face, and neck
C8332	Diffuse large B-cell lymphoma, intrathoracic lymph nodes
C8333	Diffuse large B-cell lymphoma, intra-abdominal lymph nodes
C8334	Diffuse large B-cell lymphoma, lymph nodes of axilla and upper limb
C8335	Diffuse large B-cell lymphoma, lymph nodes of inguinal region and lower limb
C8336	Diffuse large B-cell lymphoma, intrapelvic lymph nodes
C8337	Diffuse large B-cell lymphoma, spleen
C8338	Diffuse large B-cell lymphoma, lymph nodes of multiple sites
C8339	Diffuse large B-cell lymphoma, extranodal and solid organ sites
C835	Lymphoblastic (diffuse) lymphoma
C8350	Lymphoblastic (diffuse) lymphoma, unspecified site
C8351	Lymphoblastic (diffuse) lymphoma, lymph nodes of head, face, and neck
C8352	Lymphoblastic (diffuse) lymphoma, intrathoracic lymph nodes
C8353	Lymphoblastic (diffuse) lymphoma, intra-abdominal lymph nodes
C8354	Lymphoblastic (diffuse) lymphoma, lymph nodes of axilla and upper limb
C8355	Lymphoblastic (diffuse) lymphoma, lymph nodes of inguinal region and lower limb
C8356	Lymphoblastic (diffuse) lymphoma, intrapelvic lymph nodes
C8357	Lymphoblastic (diffuse) lymphoma, spleen
C8358	Lymphoblastic (diffuse) lymphoma, lymph nodes of multiple sites
C8359	Lymphoblastic (diffuse) lymphoma, extranodal and solid organ sites
C837	Burkitt lymphoma
C8370	Burkitt lymphoma, unspecified site
C8371	Burkitt lymphoma, lymph nodes of head, face, and neck
C8372	Burkitt lymphoma, intrathoracic lymph nodes
C8373	Burkitt lymphoma, intra-abdominal lymph nodes
C8374	Burkitt lymphoma, lymph nodes of axilla and upper limb
C8375	Burkitt lymphoma, lymph nodes of inguinal region and lower limb
C8376	Burkitt lymphoma, intrapelvic lymph nodes
C8377	Burkitt lymphoma, spleen
C8378	Burkitt lymphoma, lymph nodes of multiple sites
C8379	Burkitt lymphoma, extranodal and solid organ sites
C838	Other non-follicular lymphoma
C8380	Other non-follicular lymphoma, unspecified site
C8381	Other non-follicular lymphoma, lymph nodes of head, face, and neck
C8382	Other non-follicular lymphoma, intrathoracic lymph nodes
C8383	Other non-follicular lymphoma, intra-abdominal lymph nodes
C8384	Other non-follicular lymphoma, lymph nodes of axilla and upper limb
C8385	Other non-follicular lymphoma, lymph nodes of inguinal region and lower limb
C8386	Other non-follicular lymphoma, intrapelvic lymph nodes
C8387	Other non-follicular lymphoma, spleen
C8388	Other non-follicular lymphoma, lymph nodes of multiple sites
C8389	Other non-follicular lymphoma, extranodal and solid organ sites
C839	Non-follicular (diffuse) lymphoma, unspecified
C8390	Non-follicular (diffuse) lymphoma, unspecified, unspecified site
C8391	Non-follicular (diffuse) lymphoma, unspecified, lymph nodes of head, face, and neck
C8392	Non-follicular (diffuse) lymphoma, unspecified, intrathoracic lymph nodes
C8393	Non-follicular (diffuse) lymphoma, unspecified, intra-abdominal lymph nodes
C8394	Non-follicular (diffuse) lymphoma, unspecified, lymph nodes of axilla and upper limb
C8395	Non-follicular (diffuse) lymphoma, unspecified, lymph nodes of inguinal region and lower limb
C8396	Non-follicular (diffuse) lymphoma, unspecified, intrapelvic lymph nodes
C8397	Non-follicular (diffuse) lymphoma, unspecified, spleen
C8398	Non-follicular (diffuse) lymphoma, unspecified, lymph nodes of multiple sites
C8399	Non-follicular (diffuse) lymphoma, unspecified, extranodal and solid organ sites
C84	Mature T/NK-cell lymphomas
C840	Mycosis fungoides
C8400	Mycosis fungoides, unspecified site
C8401	Mycosis fungoides, lymph nodes of head, face, and neck
C8402	Mycosis fungoides, intrathoracic lymph nodes
C8403	Mycosis fungoides, intra-abdominal lymph nodes
C8404	Mycosis fungoides, lymph nodes of axilla and upper limb
C8405	Mycosis fungoides, lymph nodes of inguinal region and lower limb
C8406	Mycosis fungoides, intrapelvic lymph nodes
C8407	Mycosis fungoides, spleen
C8408	Mycosis fungoides, lymph nodes of multiple sites
C8409	Mycosis fungoides, extranodal and solid organ sites
C841	Sezary disease
C8410	Sezary disease, unspecified site
C8411	Sezary disease, lymph nodes of head, face, and neck
C8412	Sezary disease, intrathoracic lymph nodes
C8413	Sezary disease, intra-abdominal lymph nodes
C8414	Sezary disease, lymph nodes of axilla and upper limb
C8415	Sezary disease, lymph nodes of inguinal region and lower limb
C8416	Sezary disease, intrapelvic lymph nodes
C8417	Sezary disease, spleen
C8418	Sezary disease, lymph nodes of multiple sites
C8419	Sezary disease, extranodal and solid organ sites
C844	Peripheral T-cell lymphoma, not classified
C8440	Peripheral T-cell lymphoma, not classified, unspecified site
C8441	Peripheral T-cell lymphoma, not classified, lymph nodes of head, face, and neck
C8442	Peripheral T-cell lymphoma, not classified, intrathoracic lymph nodes
C8443	Peripheral T-cell lymphoma, not classified, intra-abdominal lymph nodes
C8444	Peripheral T-cell lymphoma, not classified, lymph nodes of axilla and upper limb
C8445	Peripheral T-cell lymphoma, not classified, lymph nodes of inguinal region and lower limb
C8446	Peripheral T-cell lymphoma, not classified, intrapelvic lymph nodes
C8447	Peripheral T-cell lymphoma, not classified, spleen
C8448	Peripheral T-cell lymphoma, not classified, lymph nodes of multiple sites
C8449	Peripheral T-cell lymphoma, not classified, extranodal and solid organ sites
C846	Anaplastic large cell lymphoma, ALK-positive
C8460	Anaplastic large cell lymphoma, ALK-positive, unspecified site
C8461	Anaplastic large cell lymphoma, ALK-positive, lymph nodes of head, face, and neck
C8462	Anaplastic large cell lymphoma, ALK-positive, intrathoracic lymph nodes
C8463	Anaplastic large cell lymphoma, ALK-positive, intra-abdominal lymph nodes
C8464	Anaplastic large cell lymphoma, ALK-positive, lymph nodes of axilla and upper limb
C8465	Anaplastic large cell lymphoma, ALK-positive, lymph nodes of inguinal region and lower limb
C8466	Anaplastic large cell lymphoma, ALK-positive, intrapelvic lymph nodes
C8467	Anaplastic large cell lymphoma, ALK-positive, spleen
C8468	Anaplastic large cell lymphoma, ALK-positive, lymph nodes of multiple sites
C8469	Anaplastic large cell lymphoma, ALK-positive, extranodal and solid organ sites
C847	Anaplastic large cell lymphoma, ALK-negative
C8470	Anaplastic large cell lymphoma, ALK-negative, unspecified site
C8471	Anaplastic large cell lymphoma, ALK-negative, lymph nodes of head, face, and neck
C8472	Anaplastic large cell lymphoma, ALK-negative, intrathoracic lymph nodes
C8473	Anaplastic large cell lymphoma, ALK-negative, intra-abdominal lymph nodes
C8474	Anaplastic large cell lymphoma, ALK-negative, lymph nodes of axilla and upper limb
C8475	Anaplastic large cell lymphoma, ALK-negative, lymph nodes of inguinal region and lower limb
C8476	Anaplastic large cell lymphoma, ALK-negative, intrapelvic lymph nodes
C8477	Anaplastic large cell lymphoma, ALK-negative, spleen
C8478	Anaplastic large cell lymphoma, ALK-negative, lymph nodes of multiple sites
C8479	Anaplastic large cell lymphoma, ALK-negative, extranodal and solid organ sites
C847A	Anaplastic large cell lymphoma, ALK-negative, breast
C849	Mature T/NK-cell lymphomas, unspecified
C8490	Mature T/NK-cell lymphomas, unspecified, unspecified site
C8491	Mature T/NK-cell lymphomas, unspecified, lymph nodes of head, face, and neck
C8492	Mature T/NK-cell lymphomas, unspecified, intrathoracic lymph nodes
C8493	Mature T/NK-cell lymphomas, unspecified, intra-abdominal lymph nodes
C8494	Mature T/NK-cell lymphomas, unspecified, lymph nodes of axilla and upper limb
C8495	Mature T/NK-cell lymphomas, unspecified, lymph nodes of inguinal region and lower limb
C8496	Mature T/NK-cell lymphomas, unspecified, intrapelvic lymph nodes
C8497	Mature T/NK-cell lymphomas, unspecified, spleen
C8498	Mature T/NK-cell lymphomas, unspecified, lymph nodes of multiple sites
C8499	Mature T/NK-cell lymphomas, unspecified, extranodal and solid organ sites
C84A	Cutaneous T-cell lymphoma, unspecified
C84A0	Cutaneous T-cell lymphoma, unspecified, unspecified site
C84A1	Cutaneous T-cell lymphoma, unspecified lymph nodes of head, face, and neck
C84A2	Cutaneous T-cell lymphoma, unspecified, intrathoracic lymph nodes
C84A3	Cutaneous T-cell lymphoma, unspecified, intra-abdominal lymph nodes
C84A4	Cutaneous T-cell lymphoma, unspecified, lymph nodes of axilla and upper limb
C84A5	Cutaneous T-cell lymphoma, unspecified, lymph nodes of inguinal region and lower limb
C84A6	Cutaneous T-cell lymphoma, unspecified, intrapelvic lymph nodes
C84A7	Cutaneous T-cell lymphoma, unspecified, spleen
C84A8	Cutaneous T-cell lymphoma, unspecified, lymph nodes of multiple sites
C84A9	Cutaneous T-cell lymphoma, unspecified, extranodal and solid organ sites
C84Z	Other mature T/NK-cell lymphomas
C84Z0	Other mature T/NK-cell lymphomas, unspecified site
C84Z1	Other mature T/NK-cell lymphomas, lymph nodes of head, face, and neck
C84Z2	Other mature T/NK-cell lymphomas, intrathoracic lymph nodes
C84Z3	Other mature T/NK-cell lymphomas, intra-abdominal lymph nodes
C84Z4	Other mature T/NK-cell lymphomas, lymph nodes of axilla and upper limb
C84Z5	Other mature T/NK-cell lymphomas, lymph nodes of inguinal region and lower limb
C84Z6	Other mature T/NK-cell lymphomas, intrapelvic lymph nodes
C84Z7	Other mature T/NK-cell lymphomas, spleen
C84Z8	Other mature T/NK-cell lymphomas, lymph nodes of multiple sites
C84Z9	Other mature T/NK-cell lymphomas, extranodal and solid organ sites
C85	Other specified and unspecified types of non-Hodgkin lymphoma
C851	Unspecified B-cell lymphoma
C8510	Unspecified B-cell lymphoma, unspecified site
C8511	Unspecified B-cell lymphoma, lymph nodes of head, face, and neck
C8512	Unspecified B-cell lymphoma, intrathoracic lymph nodes
C8513	Unspecified B-cell lymphoma, intra-abdominal lymph nodes
C8514	Unspecified B-cell lymphoma, lymph nodes of axilla and upper limb
C8515	Unspecified B-cell lymphoma, lymph nodes of inguinal region and lower limb
C8516	Unspecified B-cell lymphoma, intrapelvic lymph nodes
C8517	Unspecified B-cell lymphoma, spleen
C8518	Unspecified B-cell lymphoma, lymph nodes of multiple sites
C8519	Unspecified B-cell lymphoma, extranodal and solid organ sites
C852	Mediastinal (thymic) large B-cell lymphoma
C8520	Mediastinal (thymic) large B-cell lymphoma, unspecified site
C8521	Mediastinal (thymic) large B-cell lymphoma, lymph nodes of head, face, and neck
C8522	Mediastinal (thymic) large B-cell lymphoma, intrathoracic lymph nodes
C8523	Mediastinal (thymic) large B-cell lymphoma, intra-abdominal lymph nodes
C8524	Mediastinal (thymic) large B-cell lymphoma, lymph nodes of axilla and upper limb
C8525	Mediastinal (thymic) large B-cell lymphoma, lymph nodes of inguinal region and lower limb
C8526	Mediastinal (thymic) large B-cell lymphoma, intrapelvic lymph nodes
C8527	Mediastinal (thymic) large B-cell lymphoma, spleen
C8528	Mediastinal (thymic) large B-cell lymphoma, lymph nodes of multiple sites
C8529	Mediastinal (thymic) large B-cell lymphoma, extranodal and solid organ sites
C858	Other specified types of non-Hodgkin lymphoma
C8580	Other specified types of non-Hodgkin lymphoma, unspecified site
C8581	Other specified types of non-Hodgkin lymphoma, lymph nodes of head, face, and neck
C8582	Other specified types of non-Hodgkin lymphoma, intrathoracic lymph nodes
C8583	Other specified types of non-Hodgkin lymphoma, intra-abdominal lymph nodes
C8584	Other specified types of non-Hodgkin lymphoma, lymph nodes of axilla and upper limb
C8585	Other specified types of non-Hodgkin lymphoma, lymph nodes of inguinal region and lower limb
C8586	Other specified types of non-Hodgkin lymphoma, intrapelvic lymph nodes
C8587	Other specified types of non-Hodgkin lymphoma, spleen
C8588	Other specified types of non-Hodgkin lymphoma, lymph nodes of multiple sites
C8589	Other specified types of non-Hodgkin lymphoma, extranodal and solid organ sites
C859	Non-Hodgkin lymphoma, unspecified
C8590	Non-Hodgkin lymphoma, unspecified, unspecified site
C8591	Non-Hodgkin lymphoma, unspecified, lymph nodes of head, face, and neck
C8592	Non-Hodgkin lymphoma, unspecified, intrathoracic lymph nodes
C8593	Non-Hodgkin lymphoma, unspecified, intra-abdominal lymph nodes
C8594	Non-Hodgkin lymphoma, unspecified, lymph nodes of axilla and upper limb
C8595	Non-Hodgkin lymphoma, unspecified, lymph nodes of inguinal region and lower limb
C8596	Non-Hodgkin lymphoma, unspecified, intrapelvic lymph nodes
C8597	Non-Hodgkin lymphoma, unspecified, spleen
C8598	Non-Hodgkin lymphoma, unspecified, lymph nodes of multiple sites
C8599	Non-Hodgkin lymphoma, unspecified, extranodal and solid organ sites
C86	Other specified types of T/NK-cell lymphoma
C860	Extranodal NK/T-cell lymphoma, nasal type
C861	Hepatosplenic T-cell lymphoma
C862	Enteropathy-type (intestinal) T-cell lymphoma
C863	Subcutaneous panniculitis-like T-cell lymphoma
C864	Blastic NK-cell lymphoma
C865	Angioimmunoblastic T-cell lymphoma
C866	Primary cutaneous CD30-positive T-cell proliferations
C88	Malignant immunoproliferative diseases and certain other B-cell lymphomas
C880	Waldenstrom macroglobulinemia
C882	Heavy chain disease
C883	Immunoproliferative small intestinal disease
C884	Extranodal marginal zone B-cell lymphoma of mucosa-associated lymphoid tissue [MALT-lymphoma]
C888	Other malignant immunoproliferative diseases
C889	Malignant immunoproliferative disease, unspecified
C90	Multiple myeloma and malignant plasma cell neoplasms
C900	Multiple myeloma
C9000	Multiple myeloma not having achieved remission
C9001	Multiple myeloma in remission
C9002	Multiple myeloma in relapse
C901	Plasma cell leukemia
C9010	Plasma cell leukemia not having achieved remission
C9011	Plasma cell leukemia in remission
C9012	Plasma cell leukemia in relapse
C902	Extramedullary plasmacytoma
C9020	Extramedullary plasmacytoma not having achieved remission
C9021	Extramedullary plasmacytoma in remission
C9022	Extramedullary plasmacytoma in relapse
C903	Solitary plasmacytoma
C9030	Solitary plasmacytoma not having achieved remission
C9031	Solitary plasmacytoma in remission
C9032	Solitary plasmacytoma in relapse
C91	Lymphoid leukemia
C910	Acute lymphoblastic leukemia [ALL]
C9100	Acute lymphoblastic leukemia not having achieved remission
C9101	Acute lymphoblastic leukemia, in remission
C9102	Acute lymphoblastic leukemia, in relapse
C911	Chronic lymphocytic leukemia of B-cell type
C9110	Chronic lymphocytic leukemia of B-cell type not having achieved remission
C9111	Chronic lymphocytic leukemia of B-cell type in remission
C9112	Chronic lymphocytic leukemia of B-cell type in relapse
C913	Prolymphocytic leukemia of B-cell type
C9130	Prolymphocytic leukemia of B-cell type not having achieved remission
C9131	Prolymphocytic leukemia of B-cell type, in remission
C9132	Prolymphocytic leukemia of B-cell type, in relapse
C914	Hairy cell leukemia
C9140	Hairy cell leukemia not having achieved remission
C9141	Hairy cell leukemia, in remission
C9142	Hairy cell leukemia, in relapse
C915	Adult T-cell lymphoma/leukemia (HTLV-1-associated)
C9150	Adult T-cell lymphoma/leukemia (HTLV-1-associated) not having achieved remission
C9151	Adult T-cell lymphoma/leukemia (HTLV-1-associated), in remission
C9152	Adult T-cell lymphoma/leukemia (HTLV-1-associated), in relapse
C916	Prolymphocytic leukemia of T-cell type
C9160	Prolymphocytic leukemia of T-cell type not having achieved remission
C9161	Prolymphocytic leukemia of T-cell type, in remission
C9162	Prolymphocytic leukemia of T-cell type, in relapse
C919	Lymphoid leukemia, unspecified
C9190	Lymphoid leukemia, unspecified not having achieved remission
C9191	Lymphoid leukemia, unspecified, in remission
C9192	Lymphoid leukemia, unspecified, in relapse
C91A	Mature B-cell leukemia Burkitt-type
C91A0	Mature B-cell leukemia Burkitt-type not having achieved remission
C91A1	Mature B-cell leukemia Burkitt-type, in remission
C91A2	Mature B-cell leukemia Burkitt-type, in relapse
C91Z	Other lymphoid leukemia
C91Z0	Other lymphoid leukemia not having achieved remission
C91Z1	Other lymphoid leukemia, in remission
C91Z2	Other lymphoid leukemia, in relapse
C92	Myeloid leukemia
C920	Acute myeloblastic leukemia
C9200	Acute myeloblastic leukemia, not having achieved remission
C9201	Acute myeloblastic leukemia, in remission
C9202	Acute myeloblastic leukemia, in relapse
C921	Chronic myeloid leukemia, BCR/ABL-positive
C9210	Chronic myeloid leukemia, BCR/ABL-positive, not having achieved remission
C9211	Chronic myeloid leukemia, BCR/ABL-positive, in remission
C9212	Chronic myeloid leukemia, BCR/ABL-positive, in relapse
C922	Atypical chronic myeloid leukemia, BCR/ABL-negative
C9220	Atypical chronic myeloid leukemia, BCR/ABL-negative, not having achieved remission
C9221	Atypical chronic myeloid leukemia, BCR/ABL-negative, in remission
C9222	Atypical chronic myeloid leukemia, BCR/ABL-negative, in relapse
C923	Myeloid sarcoma
C9230	Myeloid sarcoma, not having achieved remission
C9231	Myeloid sarcoma, in remission
C9232	Myeloid sarcoma, in relapse
C924	Acute promyelocytic leukemia
C9240	Acute promyelocytic leukemia, not having achieved remission
C9241	Acute promyelocytic leukemia, in remission
C9242	Acute promyelocytic leukemia, in relapse
C925	Acute myelomonocytic leukemia
C9250	Acute myelomonocytic leukemia, not having achieved remission
C9251	Acute myelomonocytic leukemia, in remission
C9252	Acute myelomonocytic leukemia, in relapse
C926	Acute myeloid leukemia with 11q23-abnormality
C9260	Acute myeloid leukemia with 11q23-abnormality not having achieved remission
C9261	Acute myeloid leukemia with 11q23-abnormality in remission
C9262	Acute myeloid leukemia with 11q23-abnormality in relapse
C929	Myeloid leukemia, unspecified
C9290	Myeloid leukemia, unspecified, not having achieved remission
C9291	Myeloid leukemia, unspecified in remission
C9292	Myeloid leukemia, unspecified in relapse
C92A	Acute myeloid leukemia with multilineage dysplasia
C92A0	Acute myeloid leukemia with multilineage dysplasia, not having achieved remission
C92A1	Acute myeloid leukemia with multilineage dysplasia, in remission
C92A2	Acute myeloid leukemia with multilineage dysplasia, in relapse
C92Z	Other myeloid leukemia
C92Z0	Other myeloid leukemia not having achieved remission
C92Z1	Other myeloid leukemia, in remission
C92Z2	Other myeloid leukemia, in relapse
C93	Monocytic leukemia
C930	Acute monoblastic/monocytic leukemia
C9300	Acute monoblastic/monocytic leukemia, not having achieved remission
C9301	Acute monoblastic/monocytic leukemia, in remission
C9302	Acute monoblastic/monocytic leukemia, in relapse
C931	Chronic myelomonocytic leukemia
C9310	Chronic myelomonocytic leukemia not having achieved remission
C9311	Chronic myelomonocytic leukemia, in remission
C9312	Chronic myelomonocytic leukemia, in relapse
C933	Juvenile myelomonocytic leukemia
C9330	Juvenile myelomonocytic leukemia, not having achieved remission
C9331	Juvenile myelomonocytic leukemia, in remission
C9332	Juvenile myelomonocytic leukemia, in relapse
C939	Monocytic leukemia, unspecified
C9390	Monocytic leukemia, unspecified, not having achieved remission
C9391	Monocytic leukemia, unspecified in remission
C9392	Monocytic leukemia, unspecified in relapse
C93Z	Other monocytic leukemia
C93Z0	Other monocytic leukemia, not having achieved remission
C93Z1	Other monocytic leukemia, in remission
C93Z2	Other monocytic leukemia, in relapse
C94	Other leukemias of specified cell type
C940	Acute erythroid leukemia
C9400	Acute erythroid leukemia, not having achieved remission
C9401	Acute erythroid leukemia, in remission
C9402	Acute erythroid leukemia, in relapse
C942	Acute megakaryoblastic leukemia
C9420	Acute megakaryoblastic leukemia not having achieved remission
C9421	Acute megakaryoblastic leukemia, in remission
C9422	Acute megakaryoblastic leukemia, in relapse
C943	Mast cell leukemia
C9430	Mast cell leukemia not having achieved remission
C9431	Mast cell leukemia, in remission
C9432	Mast cell leukemia, in relapse
C944	Acute panmyelosis with myelofibrosis
C9440	Acute panmyelosis with myelofibrosis not having achieved remission
C9441	Acute panmyelosis with myelofibrosis, in remission
C9442	Acute panmyelosis with myelofibrosis, in relapse
C946	Myelodysplastic disease, not classified
C948	Other specified leukemias
C9480	Other specified leukemias not having achieved remission
C9481	Other specified leukemias, in remission
C9482	Other specified leukemias, in relapse
C95	Leukemia of unspecified cell type
C950	Acute leukemia of unspecified cell type
C9500	Acute leukemia of unspecified cell type not having achieved remission
C9501	Acute leukemia of unspecified cell type, in remission
C9502	Acute leukemia of unspecified cell type, in relapse
C951	Chronic leukemia of unspecified cell type
C9510	Chronic leukemia of unspecified cell type not having achieved remission
C9511	Chronic leukemia of unspecified cell type, in remission
C9512	Chronic leukemia of unspecified cell type, in relapse
C959	Leukemia, unspecified
C9590	Leukemia, unspecified not having achieved remission
C9591	Leukemia, unspecified, in remission
C9592	Leukemia, unspecified, in relapse
C96	Other and unspecified malignant neoplasms of lymphoid, hematopoietic and related tissue
C960	Multifocal and multisystemic (disseminated) Langerhans-cell histiocytosis
C962	Malignant mast cell tumor
C9620	Malignant mast cell neoplasm, unspecified
C9621	Aggressive systemic mastocytosis
C9622	Mast cell sarcoma
C9629	Other malignant mast cell neoplasm
C964	Sarcoma of dendritic cells (accessory cells)
C965	Multifocal and unisystemic Langerhans-cell histiocytosis
C966	Unifocal Langerhans-cell histiocytosis
C969	Malignant neoplasm of lymphoid, hematopoietic and related tissue, unspecified
C96A	Histiocytic sarcoma
C96Z	Other specified malignant neoplasms of lymphoid, hematopoietic and related tissue
G934	Other and unspecified encephalopathy
G9340	Encephalopathy, unspecified
G9341	Metabolic encephalopathy
G9349	Other encephalopathy
Z8701	Personal history of pneumonia (recurrent)
