# Supplementary material for: Prevalence and Correlates of Firearm Screening and Counseling in Primary Care in Southeast Michigan
Source: AJPM Focus. 2025 May 23;4(6):100370. doi: 10.1016/j.focus.2025.100370 (PMC12480869; doi:10.1016/j.focus.2025.100370)
Supplement: Supplementary file 3 [file mmc3.xlsx]

## Sheet: malignancy
CODE	FULL_DESCRIPTION
C00	Malignant neoplasm of lip
C000	Malignant neoplasm of external upper lip
C001	Malignant neoplasm of external lower lip
C002	Malignant neoplasm of external lip, unspecified
C003	Malignant neoplasm of upper lip, inner aspect
C004	Malignant neoplasm of lower lip, inner aspect
C005	Malignant neoplasm of lip, unspecified, inner aspect
C006	Malignant neoplasm of commissure of lip, unspecified
C008	Malignant neoplasm of overlapping sites of lip
C009	Malignant neoplasm of lip, unspecified
C01	Malignant neoplasm of base of tongue
C02	Malignant neoplasm of other and unspecified parts of tongue
C020	Malignant neoplasm of dorsal surface of tongue
C021	Malignant neoplasm of border of tongue
C022	Malignant neoplasm of ventral surface of tongue
C023	Malignant neoplasm of anterior two-thirds of tongue, part unspecified
C024	Malignant neoplasm of lingual tonsil
C028	Malignant neoplasm of overlapping sites of tongue
C029	Malignant neoplasm of tongue, unspecified
C03	Malignant neoplasm of gum
C030	Malignant neoplasm of upper gum
C031	Malignant neoplasm of lower gum
C039	Malignant neoplasm of gum, unspecified
C04	Malignant neoplasm of floor of mouth
C040	Malignant neoplasm of anterior floor of mouth
C041	Malignant neoplasm of lateral floor of mouth
C048	Malignant neoplasm of overlapping sites of floor of mouth
C049	Malignant neoplasm of floor of mouth, unspecified
C05	Malignant neoplasm of palate
C050	Malignant neoplasm of hard palate
C051	Malignant neoplasm of soft palate
C052	Malignant neoplasm of uvula
C058	Malignant neoplasm of overlapping sites of palate
C059	Malignant neoplasm of palate, unspecified
C06	Malignant neoplasm of other and unspecified parts of mouth
C060	Malignant neoplasm of cheek mucosa
C061	Malignant neoplasm of vestibule of mouth
C062	Malignant neoplasm of retromolar area
C068	Malignant neoplasm of overlapping sites of other and unspecified parts of mouth
C0680	Malignant neoplasm of overlapping sites of unspecified parts of mouth
C0689	Malignant neoplasm of overlapping sites of other parts of mouth
C069	Malignant neoplasm of mouth, unspecified
C07	Malignant neoplasm of parotid gland
C08	Malignant neoplasm of other and unspecified major salivary glands
C080	Malignant neoplasm of submandibular gland
C081	Malignant neoplasm of sublingual gland
C089	Malignant neoplasm of major salivary gland, unspecified
C09	Malignant neoplasm of tonsil
C090	Malignant neoplasm of tonsillar fossa
C091	Malignant neoplasm of tonsillar pillar (anterior) (posterior)
C098	Malignant neoplasm of overlapping sites of tonsil
C099	Malignant neoplasm of tonsil, unspecified
C10	Malignant neoplasm of oropharynx
C100	Malignant neoplasm of vallecula
C101	Malignant neoplasm of anterior surface of epiglottis
C102	Malignant neoplasm of lateral wall of oropharynx
C103	Malignant neoplasm of posterior wall of oropharynx
C104	Malignant neoplasm of branchial cleft
C108	Malignant neoplasm of overlapping sites of oropharynx
C109	Malignant neoplasm of oropharynx, unspecified
C11	Malignant neoplasm of nasopharynx
C110	Malignant neoplasm of superior wall of nasopharynx
C111	Malignant neoplasm of posterior wall of nasopharynx
C112	Malignant neoplasm of lateral wall of nasopharynx
C113	Malignant neoplasm of anterior wall of nasopharynx
C118	Malignant neoplasm of overlapping sites of nasopharynx
C119	Malignant neoplasm of nasopharynx, unspecified
C12	Malignant neoplasm of pyriform sinus
C13	Malignant neoplasm of hypopharynx
C130	Malignant neoplasm of postcricoid region
C131	Malignant neoplasm of aryepiglottic fold, hypopharyngeal aspect
C132	Malignant neoplasm of posterior wall of hypopharynx
C138	Malignant neoplasm of overlapping sites of hypopharynx
C139	Malignant neoplasm of hypopharynx, unspecified
C14	Malignant neoplasm of other and ill-defined sites in the lip, oral cavity and pharynx
C140	Malignant neoplasm of pharynx, unspecified
C142	Malignant neoplasm of Waldeyer's ring
C148	Malignant neoplasm of overlapping sites of lip, oral cavity and pharynx
C15	Malignant neoplasm of esophagus
C153	Malignant neoplasm of upper third of esophagus
C154	Malignant neoplasm of middle third of esophagus
C155	Malignant neoplasm of lower third of esophagus
C158	Malignant neoplasm of overlapping sites of esophagus
C159	Malignant neoplasm of esophagus, unspecified
C16	Malignant neoplasm of stomach
C160	Malignant neoplasm of cardia
C161	Malignant neoplasm of fundus of stomach
C162	Malignant neoplasm of body of stomach
C163	Malignant neoplasm of pyloric antrum
C164	Malignant neoplasm of pylorus
C165	Malignant neoplasm of lesser curvature of stomach, unspecified
C166	Malignant neoplasm of greater curvature of stomach, unspecified
C168	Malignant neoplasm of overlapping sites of stomach
C169	Malignant neoplasm of stomach, unspecified
C17	Malignant neoplasm of small intestine
C170	Malignant neoplasm of duodenum
C171	Malignant neoplasm of jejunum
C172	Malignant neoplasm of ileum
C173	Meckel's diverticulum, malignant
C178	Malignant neoplasm of overlapping sites of small intestine
C179	Malignant neoplasm of small intestine, unspecified
C18	Malignant neoplasm of colon
C180	Malignant neoplasm of cecum
C181	Malignant neoplasm of appendix
C182	Malignant neoplasm of ascending colon
C183	Malignant neoplasm of hepatic flexure
C184	Malignant neoplasm of transverse colon
C185	Malignant neoplasm of splenic flexure
C186	Malignant neoplasm of descending colon
C187	Malignant neoplasm of sigmoid colon
C188	Malignant neoplasm of overlapping sites of colon
C189	Malignant neoplasm of colon, unspecified
C19	Malignant neoplasm of rectosigmoid junction
C20	Malignant neoplasm of rectum
C21	Malignant neoplasm of anus and anal canal
C210	Malignant neoplasm of anus, unspecified
C211	Malignant neoplasm of anal canal
C212	Malignant neoplasm of cloacogenic zone
C218	Malignant neoplasm of overlapping sites of rectum, anus and anal canal
C22	Malignant neoplasm of liver and intrahepatic bile ducts
C220	Liver cell carcinoma
C221	Intrahepatic bile duct carcinoma
C222	Hepatoblastoma
C223	Angiosarcoma of liver
C224	Other sarcomas of liver
C227	Other specified carcinomas of liver
C228	Malignant neoplasm of liver, primary, unspecified as to type
C229	Malignant neoplasm of liver, not specified as primary or secondary
C23	Malignant neoplasm of gallbladder
C24	Malignant neoplasm of other and unspecified parts of biliary tract
C240	Malignant neoplasm of extrahepatic bile duct
C241	Malignant neoplasm of ampulla of Vater
C248	Malignant neoplasm of overlapping sites of biliary tract
C249	Malignant neoplasm of biliary tract, unspecified
C25	Malignant neoplasm of pancreas
C250	Malignant neoplasm of head of pancreas
C251	Malignant neoplasm of body of pancreas
C252	Malignant neoplasm of tail of pancreas
C253	Malignant neoplasm of pancreatic duct
C254	Malignant neoplasm of endocrine pancreas
C257	Malignant neoplasm of other parts of pancreas
C258	Malignant neoplasm of overlapping sites of pancreas
C259	Malignant neoplasm of pancreas, unspecified
C26	Malignant neoplasm of other and ill-defined digestive organs
C260	Malignant neoplasm of intestinal tract, part unspecified
C261	Malignant neoplasm of spleen
C269	Malignant neoplasm of ill-defined sites within the digestive system
C30	Malignant neoplasm of nasal cavity and middle ear
C300	Malignant neoplasm of nasal cavity
C301	Malignant neoplasm of middle ear
C31	Malignant neoplasm of accessory sinuses
C310	Malignant neoplasm of maxillary sinus
C311	Malignant neoplasm of ethmoidal sinus
C312	Malignant neoplasm of frontal sinus
C313	Malignant neoplasm of sphenoid sinus
C318	Malignant neoplasm of overlapping sites of accessory sinuses
C319	Malignant neoplasm of accessory sinus, unspecified
C32	Malignant neoplasm of larynx
C320	Malignant neoplasm of glottis
C321	Malignant neoplasm of supraglottis
C322	Malignant neoplasm of subglottis
C323	Malignant neoplasm of laryngeal cartilage
C328	Malignant neoplasm of overlapping sites of larynx
C329	Malignant neoplasm of larynx, unspecified
C33	Malignant neoplasm of trachea
C34	Malignant neoplasm of bronchus and lung
C340	Malignant neoplasm of main bronchus
C3400	Malignant neoplasm of unspecified main bronchus
C3401	Malignant neoplasm of right main bronchus
C3402	Malignant neoplasm of left main bronchus
C341	Malignant neoplasm of upper lobe, bronchus or lung
C3410	Malignant neoplasm of upper lobe, unspecified bronchus or lung
C3411	Malignant neoplasm of upper lobe, right bronchus or lung
C3412	Malignant neoplasm of upper lobe, left bronchus or lung
C342	Malignant neoplasm of middle lobe, bronchus or lung
C343	Malignant neoplasm of lower lobe, bronchus or lung
C3430	Malignant neoplasm of lower lobe, unspecified bronchus or lung
C3431	Malignant neoplasm of lower lobe, right bronchus or lung
C3432	Malignant neoplasm of lower lobe, left bronchus or lung
C348	Malignant neoplasm of overlapping sites of bronchus and lung
C3480	Malignant neoplasm of overlapping sites of unspecified bronchus and lung
C3481	Malignant neoplasm of overlapping sites of right bronchus and lung
C3482	Malignant neoplasm of overlapping sites of left bronchus and lung
C349	Malignant neoplasm of unspecified part of bronchus or lung
C3490	Malignant neoplasm of unspecified part of unspecified bronchus or lung
C3491	Malignant neoplasm of unspecified part of right bronchus or lung
C3492	Malignant neoplasm of unspecified part of left bronchus or lung
C37	Malignant neoplasm of thymus
C38	Malignant neoplasm of heart, mediastinum and pleura
C380	Malignant neoplasm of heart
C381	Malignant neoplasm of anterior mediastinum
C382	Malignant neoplasm of posterior mediastinum
C383	Malignant neoplasm of mediastinum, part unspecified
C384	Malignant neoplasm of pleura
C388	Malignant neoplasm of overlapping sites of heart, mediastinum and pleura
C39	Malignant neoplasm of other and ill-defined sites in the respiratory system and intrathoracic organs
C390	Malignant neoplasm of upper respiratory tract, part unspecified
C399	Malignant neoplasm of lower respiratory tract, part unspecified
C40	Malignant neoplasm of bone and articular cartilage of limbs
C400	Malignant neoplasm of scapula and long bones of upper limb
C4000	Malignant neoplasm of scapula and long bones of unspecified upper limb
C4001	Malignant neoplasm of scapula and long bones of right upper limb
C4002	Malignant neoplasm of scapula and long bones of left upper limb
C401	Malignant neoplasm of short bones of upper limb
C4010	Malignant neoplasm of short bones of unspecified upper limb
C4011	Malignant neoplasm of short bones of right upper limb
C4012	Malignant neoplasm of short bones of left upper limb
C402	Malignant neoplasm of long bones of lower limb
C4020	Malignant neoplasm of long bones of unspecified lower limb
C4021	Malignant neoplasm of long bones of right lower limb
C4022	Malignant neoplasm of long bones of left lower limb
C403	Malignant neoplasm of short bones of lower limb
C4030	Malignant neoplasm of short bones of unspecified lower limb
C4031	Malignant neoplasm of short bones of right lower limb
C4032	Malignant neoplasm of short bones of left lower limb
C408	Malignant neoplasm of overlapping sites of bone and articular cartilage of limb
C4080	Malignant neoplasm of overlapping sites of bone and articular cartilage of unspecified limb
C4081	Malignant neoplasm of overlapping sites of bone and articular cartilage of right limb
C4082	Malignant neoplasm of overlapping sites of bone and articular cartilage of left limb
C409	Malignant neoplasm of unspecified bones and articular cartilage of limb
C4090	Malignant neoplasm of unspecified bones and articular cartilage of unspecified limb
C4091	Malignant neoplasm of unspecified bones and articular cartilage of right limb
C4092	Malignant neoplasm of unspecified bones and articular cartilage of left limb
C41	Malignant neoplasm of bone and articular cartilage of other and unspecified sites
C410	Malignant neoplasm of bones of skull and face
C411	Malignant neoplasm of mandible
C412	Malignant neoplasm of vertebral column
C413	Malignant neoplasm of ribs, sternum and clavicle
C414	Malignant neoplasm of pelvic bones, sacrum and coccyx
C419	Malignant neoplasm of bone and articular cartilage, unspecified
C43	Malignant melanoma of skin
C430	Malignant melanoma of lip
C431	Malignant melanoma of eyelid, including canthus
C4310	Malignant melanoma of unspecified eyelid, including canthus
C4311	Malignant melanoma of right eyelid, including canthus
C43111	Malignant melanoma of right upper eyelid, including canthus
C43112	Malignant melanoma of right lower eyelid, including canthus
C4312	Malignant melanoma of left eyelid, including canthus
C43121	Malignant melanoma of left upper eyelid, including canthus
C43122	Malignant melanoma of left lower eyelid, including canthus
C432	Malignant melanoma of ear and external auricular canal
C4320	Malignant melanoma of unspecified ear and external auricular canal
C4321	Malignant melanoma of right ear and external auricular canal
C4322	Malignant melanoma of left ear and external auricular canal
C433	Malignant melanoma of other and unspecified parts of face
C4330	Malignant melanoma of unspecified part of face
C4331	Malignant melanoma of nose
C4339	Malignant melanoma of other parts of face
C434	Malignant melanoma of scalp and neck
C435	Malignant melanoma of trunk
C4351	Malignant melanoma of anal skin
C4352	Malignant melanoma of skin of breast
C4359	Malignant melanoma of other part of trunk
C436	Malignant melanoma of upper limb, including shoulder
C4360	Malignant melanoma of unspecified upper limb, including shoulder
C4361	Malignant melanoma of right upper limb, including shoulder
C4362	Malignant melanoma of left upper limb, including shoulder
C437	Malignant melanoma of lower limb, including hip
C4370	Malignant melanoma of unspecified lower limb, including hip
C4371	Malignant melanoma of right lower limb, including hip
C4372	Malignant melanoma of left lower limb, including hip
C438	Malignant melanoma of overlapping sites of skin
C439	Malignant melanoma of skin, unspecified
C44	Other and unspecified malignant neoplasm of skin
C440	Other and unspecified malignant neoplasm of skin of lip
C4400	Unspecified malignant neoplasm of skin of lip
C4401	Basal cell carcinoma of skin of lip
C4402	Squamous cell carcinoma of skin of lip
C4409	Other specified malignant neoplasm of skin of lip
C441	Other and unspecified malignant neoplasm of skin of eyelid, including canthus
C4410	Unspecified malignant neoplasm of skin of eyelid, including canthus
C44101	Unspecified malignant neoplasm of skin of unspecified eyelid, including canthus
C44102	Unspecified malignant neoplasm of skin of right eyelid, including canthus
C441021	Unspecified malignant neoplasm of skin of right upper eyelid, including canthus
C441022	Unspecified malignant neoplasm of skin of right lower eyelid, including canthus
C44109	Unspecified malignant neoplasm of skin of left eyelid, including canthus
C441091	Unspecified malignant neoplasm of skin of left upper eyelid, including canthus
C441092	Unspecified malignant neoplasm of skin of left lower eyelid, including canthus
C4411	Basal cell carcinoma of skin of eyelid, including canthus
C44111	Basal cell carcinoma of skin of unspecified eyelid, including canthus
C44112	Basal cell carcinoma of skin of right eyelid, including canthus
C441121	Basal cell carcinoma of skin of right upper eyelid, including canthus
C441122	Basal cell carcinoma of skin of right lower eyelid, including canthus
C44119	Basal cell carcinoma of skin of left eyelid, including canthus
C441191	Basal cell carcinoma of skin of left upper eyelid, including canthus
C441192	Basal cell carcinoma of skin of left lower eyelid, including canthus
C4412	Squamous cell carcinoma of skin of eyelid, including canthus
C44121	Squamous cell carcinoma of skin of unspecified eyelid, including canthus
C44122	Squamous cell carcinoma of skin of right eyelid, including canthus
C441221	Squamous cell carcinoma of skin of right upper eyelid, including canthus
C441222	Squamous cell carcinoma of skin of right lower eyelid, including canthus
C44129	Squamous cell carcinoma of skin of left eyelid, including canthus
C441291	Squamous cell carcinoma of skin of left upper eyelid, including canthus
C441292	Squamous cell carcinoma of skin of left lower eyelid, including canthus
C4413	Sebaceous cell carcinoma of skin of eyelid, including canthus
C44131	Sebaceous cell carcinoma of skin of unspecified eyelid, including canthus
C44132	Sebaceous cell carcinoma of skin of right eyelid, including canthus
C441321	Sebaceous cell carcinoma of skin of right upper eyelid, including canthus
C441322	Sebaceous cell carcinoma of skin of right lower eyelid, including canthus
C44139	Sebaceous cell carcinoma of skin of left eyelid, including canthus
C441391	Sebaceous cell carcinoma of skin of left upper eyelid, including canthus
C441392	Sebaceous cell carcinoma of skin of left lower eyelid, including canthus
C4419	Other specified malignant neoplasm of skin of eyelid, including canthus
C44191	Other specified malignant neoplasm of skin of unspecified eyelid, including canthus
C44192	Other specified malignant neoplasm of skin of right eyelid, including canthus
C441921	Other specified malignant neoplasm of skin of right upper eyelid, including canthus
C441922	Other specified malignant neoplasm of skin of right lower eyelid, including canthus
C44199	Other specified malignant neoplasm of skin of left eyelid, including canthus
C441991	Other specified malignant neoplasm of skin of left upper eyelid, including canthus
C441992	Other specified malignant neoplasm of skin of left lower eyelid, including canthus
C442	Other and unspecified malignant neoplasm of skin of ear and external auricular canal
C4420	Unspecified malignant neoplasm of skin of ear and external auricular canal
C44201	Unspecified malignant neoplasm of skin of unspecified ear and external auricular canal
C44202	Unspecified malignant neoplasm of skin of right ear and external auricular canal
C44209	Unspecified malignant neoplasm of skin of left ear and external auricular canal
C4421	Basal cell carcinoma of skin of ear and external auricular canal
C44211	Basal cell carcinoma of skin of unspecified ear and external auricular canal
C44212	Basal cell carcinoma of skin of right ear and external auricular canal
C44219	Basal cell carcinoma of skin of left ear and external auricular canal
C4422	Squamous cell carcinoma of skin of ear and external auricular canal
C44221	Squamous cell carcinoma of skin of unspecified ear and external auricular canal
C44222	Squamous cell carcinoma of skin of right ear and external auricular canal
C44229	Squamous cell carcinoma of skin of left ear and external auricular canal
C4429	Other specified malignant neoplasm of skin of ear and external auricular canal
C44291	Other specified malignant neoplasm of skin of unspecified ear and external auricular canal
C44292	Other specified malignant neoplasm of skin of right ear and external auricular canal
C44299	Other specified malignant neoplasm of skin of left ear and external auricular canal
C443	Other and unspecified malignant neoplasm of skin of other and unspecified parts of face
C4430	Unspecified malignant neoplasm of skin of other and unspecified parts of face
C44300	Unspecified malignant neoplasm of skin of unspecified part of face
C44301	Unspecified malignant neoplasm of skin of nose
C44309	Unspecified malignant neoplasm of skin of other parts of face
C4431	Basal cell carcinoma of skin of other and unspecified parts of face
C44310	Basal cell carcinoma of skin of unspecified parts of face
C44311	Basal cell carcinoma of skin of nose
C44319	Basal cell carcinoma of skin of other parts of face
C4432	Squamous cell carcinoma of skin of other and unspecified parts of face
C44320	Squamous cell carcinoma of skin of unspecified parts of face
C44321	Squamous cell carcinoma of skin of nose
C44329	Squamous cell carcinoma of skin of other parts of face
C4439	Other specified malignant neoplasm of skin of other and unspecified parts of face
C44390	Other specified malignant neoplasm of skin of unspecified parts of face
C44391	Other specified malignant neoplasm of skin of nose
C44399	Other specified malignant neoplasm of skin of other parts of face
C444	Other and unspecified malignant neoplasm of skin of scalp and neck
C4440	Unspecified malignant neoplasm of skin of scalp and neck
C4441	Basal cell carcinoma of skin of scalp and neck
C4442	Squamous cell carcinoma of skin of scalp and neck
C4449	Other specified malignant neoplasm of skin of scalp and neck
C445	Other and unspecified malignant neoplasm of skin of trunk
C4450	Unspecified malignant neoplasm of skin of trunk
C44500	Unspecified malignant neoplasm of anal skin
C44501	Unspecified malignant neoplasm of skin of breast
C44509	Unspecified malignant neoplasm of skin of other part of trunk
C4451	Basal cell carcinoma of skin of trunk
C44510	Basal cell carcinoma of anal skin
C44511	Basal cell carcinoma of skin of breast
C44519	Basal cell carcinoma of skin of other part of trunk
C4452	Squamous cell carcinoma of skin of trunk
C44520	Squamous cell carcinoma of anal skin
C44521	Squamous cell carcinoma of skin of breast
C44529	Squamous cell carcinoma of skin of other part of trunk
C4459	Other specified malignant neoplasm of skin of trunk
C44590	Other specified malignant neoplasm of anal skin
C44591	Other specified malignant neoplasm of skin of breast
C44599	Other specified malignant neoplasm of skin of other part of trunk
C446	Other and unspecified malignant neoplasm of skin of upper limb, including shoulder
C4460	Unspecified malignant neoplasm of skin of upper limb, including shoulder
C44601	Unspecified malignant neoplasm of skin of unspecified upper limb, including shoulder
C44602	Unspecified malignant neoplasm of skin of right upper limb, including shoulder
C44609	Unspecified malignant neoplasm of skin of left upper limb, including shoulder
C4461	Basal cell carcinoma of skin of upper limb, including shoulder
C44611	Basal cell carcinoma of skin of unspecified upper limb, including shoulder
C44612	Basal cell carcinoma of skin of right upper limb, including shoulder
C44619	Basal cell carcinoma of skin of left upper limb, including shoulder
C4462	Squamous cell carcinoma of skin of upper limb, including shoulder
C44621	Squamous cell carcinoma of skin of unspecified upper limb, including shoulder
C44622	Squamous cell carcinoma of skin of right upper limb, including shoulder
C44629	Squamous cell carcinoma of skin of left upper limb, including shoulder
C4469	Other specified malignant neoplasm of skin of upper limb, including shoulder
C44691	Other specified malignant neoplasm of skin of unspecified upper limb, including shoulder
C44692	Other specified malignant neoplasm of skin of right upper limb, including shoulder
C44699	Other specified malignant neoplasm of skin of left upper limb, including shoulder
C447	Other and unspecified malignant neoplasm of skin of lower limb, including hip
C4470	Unspecified malignant neoplasm of skin of lower limb, including hip
C44701	Unspecified malignant neoplasm of skin of unspecified lower limb, including hip
C44702	Unspecified malignant neoplasm of skin of right lower limb, including hip
C44709	Unspecified malignant neoplasm of skin of left lower limb, including hip
C4471	Basal cell carcinoma of skin of lower limb, including hip
C44711	Basal cell carcinoma of skin of unspecified lower limb, including hip
C44712	Basal cell carcinoma of skin of right lower limb, including hip
C44719	Basal cell carcinoma of skin of left lower limb, including hip
C4472	Squamous cell carcinoma of skin of lower limb, including hip
C44721	Squamous cell carcinoma of skin of unspecified lower limb, including hip
C44722	Squamous cell carcinoma of skin of right lower limb, including hip
C44729	Squamous cell carcinoma of skin of left lower limb, including hip
C4479	Other specified malignant neoplasm of skin of lower limb, including hip
C44791	Other specified malignant neoplasm of skin of unspecified lower limb, including hip
C44792	Other specified malignant neoplasm of skin of right lower limb, including hip
C44799	Other specified malignant neoplasm of skin of left lower limb, including hip
C448	Other and unspecified malignant neoplasm of overlapping sites of skin
C4480	Unspecified malignant neoplasm of overlapping sites of skin
C4481	Basal cell carcinoma of overlapping sites of skin
C4482	Squamous cell carcinoma of overlapping sites of skin
C4489	Other specified malignant neoplasm of overlapping sites of skin
C449	Other and unspecified malignant neoplasm of skin, unspecified
C4490	Unspecified malignant neoplasm of skin, unspecified
C4491	Basal cell carcinoma of skin, unspecified
C4492	Squamous cell carcinoma of skin, unspecified
C4499	Other specified malignant neoplasm of skin, unspecified
C45	Mesothelioma
C450	Mesothelioma of pleura
C451	Mesothelioma of peritoneum
C452	Mesothelioma of pericardium
C457	Mesothelioma of other sites
C459	Mesothelioma, unspecified
C46	Kaposi's sarcoma
C460	Kaposi's sarcoma of skin
C461	Kaposi's sarcoma of soft tissue
C462	Kaposi's sarcoma of palate
C463	Kaposi's sarcoma of lymph nodes
C464	Kaposi's sarcoma of gastrointestinal sites
C465	Kaposi's sarcoma of lung
C4650	Kaposi's sarcoma of unspecified lung
C4651	Kaposi's sarcoma of right lung
C4652	Kaposi's sarcoma of left lung
C467	Kaposi's sarcoma of other sites
C469	Kaposi's sarcoma, unspecified
C47	Malignant neoplasm of peripheral nerves and autonomic nervous system
C470	Malignant neoplasm of peripheral nerves of head, face and neck
C471	Malignant neoplasm of peripheral nerves of upper limb, including shoulder
C4710	Malignant neoplasm of peripheral nerves of unspecified upper limb, including shoulder
C4711	Malignant neoplasm of peripheral nerves of right upper limb, including shoulder
C4712	Malignant neoplasm of peripheral nerves of left upper limb, including shoulder
C472	Malignant neoplasm of peripheral nerves of lower limb, including hip
C4720	Malignant neoplasm of peripheral nerves of unspecified lower limb, including hip
C4721	Malignant neoplasm of peripheral nerves of right lower limb, including hip
C4722	Malignant neoplasm of peripheral nerves of left lower limb, including hip
C473	Malignant neoplasm of peripheral nerves of thorax
C474	Malignant neoplasm of peripheral nerves of abdomen
C475	Malignant neoplasm of peripheral nerves of pelvis
C476	Malignant neoplasm of peripheral nerves of trunk, unspecified
C478	Malignant neoplasm of overlapping sites of peripheral nerves and autonomic nervous system
C479	Malignant neoplasm of peripheral nerves and autonomic nervous system, unspecified
C48	Malignant neoplasm of retroperitoneum and peritoneum
C480	Malignant neoplasm of retroperitoneum
C481	Malignant neoplasm of specified parts of peritoneum
C482	Malignant neoplasm of peritoneum, unspecified
C488	Malignant neoplasm of overlapping sites of retroperitoneum and peritoneum
C49	Malignant neoplasm of other connective and soft tissue
C490	Malignant neoplasm of connective and soft tissue of head, face and neck
C491	Malignant neoplasm of connective and soft tissue of upper limb, including shoulder
C4910	Malignant neoplasm of connective and soft tissue of unspecified upper limb, including shoulder
C4911	Malignant neoplasm of connective and soft tissue of right upper limb, including shoulder
C4912	Malignant neoplasm of connective and soft tissue of left upper limb, including shoulder
C492	Malignant neoplasm of connective and soft tissue of lower limb, including hip
C4920	Malignant neoplasm of connective and soft tissue of unspecified lower limb, including hip
C4921	Malignant neoplasm of connective and soft tissue of right lower limb, including hip
C4922	Malignant neoplasm of connective and soft tissue of left lower limb, including hip
C493	Malignant neoplasm of connective and soft tissue of thorax
C494	Malignant neoplasm of connective and soft tissue of abdomen
C495	Malignant neoplasm of connective and soft tissue of pelvis
C496	Malignant neoplasm of connective and soft tissue of trunk, unspecified
C498	Malignant neoplasm of overlapping sites of connective and soft tissue
C499	Malignant neoplasm of connective and soft tissue, unspecified
C49A	Gastrointestinal stromal tumor
C49A0	Gastrointestinal stromal tumor, unspecified site
C49A1	Gastrointestinal stromal tumor of esophagus
C49A2	Gastrointestinal stromal tumor of stomach
C49A3	Gastrointestinal stromal tumor of small intestine
C49A4	Gastrointestinal stromal tumor of large intestine
C49A5	Gastrointestinal stromal tumor of rectum
C49A9	Gastrointestinal stromal tumor of other sites
C4A	Merkel cell carcinoma
C4A0	Merkel cell carcinoma of lip
C4A1	Merkel cell carcinoma of eyelid, including canthus
C4A10	Merkel cell carcinoma of unspecified eyelid, including canthus
C4A11	Merkel cell carcinoma of right eyelid, including canthus
C4A111	Merkel cell carcinoma of right upper eyelid, including canthus
C4A112	Merkel cell carcinoma of right lower eyelid, including canthus
C4A12	Merkel cell carcinoma of left eyelid, including canthus
C4A121	Merkel cell carcinoma of left upper eyelid, including canthus
C4A122	Merkel cell carcinoma of left lower eyelid, including canthus
C4A2	Merkel cell carcinoma of ear and external auricular canal
C4A20	Merkel cell carcinoma of unspecified ear and external auricular canal
C4A21	Merkel cell carcinoma of right ear and external auricular canal
C4A22	Merkel cell carcinoma of left ear and external auricular canal
C4A3	Merkel cell carcinoma of other and unspecified parts of face
C4A30	Merkel cell carcinoma of unspecified part of face
C4A31	Merkel cell carcinoma of nose
C4A39	Merkel cell carcinoma of other parts of face
C4A4	Merkel cell carcinoma of scalp and neck
C4A5	Merkel cell carcinoma of trunk
C4A51	Merkel cell carcinoma of anal skin
C4A52	Merkel cell carcinoma of skin of breast
C4A59	Merkel cell carcinoma of other part of trunk
C4A6	Merkel cell carcinoma of upper limb, including shoulder
C4A60	Merkel cell carcinoma of unspecified upper limb, including shoulder
C4A61	Merkel cell carcinoma of right upper limb, including shoulder
C4A62	Merkel cell carcinoma of left upper limb, including shoulder
C4A7	Merkel cell carcinoma of lower limb, including hip
C4A70	Merkel cell carcinoma of unspecified lower limb, including hip
C4A71	Merkel cell carcinoma of right lower limb, including hip
C4A72	Merkel cell carcinoma of left lower limb, including hip
C4A8	Merkel cell carcinoma of overlapping sites
C4A9	Merkel cell carcinoma, unspecified
C50	Malignant neoplasm of breast
C500	Malignant neoplasm of nipple and areola
C5001	Malignant neoplasm of nipple and areola, female
C50011	Malignant neoplasm of nipple and areola, right female breast
C50012	Malignant neoplasm of nipple and areola, left female breast
C50019	Malignant neoplasm of nipple and areola, unspecified female breast
C5002	Malignant neoplasm of nipple and areola, male
C50021	Malignant neoplasm of nipple and areola, right male breast
C50022	Malignant neoplasm of nipple and areola, left male breast
C50029	Malignant neoplasm of nipple and areola, unspecified male breast
C501	Malignant neoplasm of central portion of breast
C5011	Malignant neoplasm of central portion of breast, female
C50111	Malignant neoplasm of central portion of right female breast
C50112	Malignant neoplasm of central portion of left female breast
C50119	Malignant neoplasm of central portion of unspecified female breast
C5012	Malignant neoplasm of central portion of breast, male
C50121	Malignant neoplasm of central portion of right male breast
C50122	Malignant neoplasm of central portion of left male breast
C50129	Malignant neoplasm of central portion of unspecified male breast
C502	Malignant neoplasm of upper-inner quadrant of breast
C5021	Malignant neoplasm of upper-inner quadrant of breast, female
C50211	Malignant neoplasm of upper-inner quadrant of right female breast
C50212	Malignant neoplasm of upper-inner quadrant of left female breast
C50219	Malignant neoplasm of upper-inner quadrant of unspecified female breast
C5022	Malignant neoplasm of upper-inner quadrant of breast, male
C50221	Malignant neoplasm of upper-inner quadrant of right male breast
C50222	Malignant neoplasm of upper-inner quadrant of left male breast
C50229	Malignant neoplasm of upper-inner quadrant of unspecified male breast
C503	Malignant neoplasm of lower-inner quadrant of breast
C5031	Malignant neoplasm of lower-inner quadrant of breast, female
C50311	Malignant neoplasm of lower-inner quadrant of right female breast
C50312	Malignant neoplasm of lower-inner quadrant of left female breast
C50319	Malignant neoplasm of lower-inner quadrant of unspecified female breast
C5032	Malignant neoplasm of lower-inner quadrant of breast, male
C50321	Malignant neoplasm of lower-inner quadrant of right male breast
C50322	Malignant neoplasm of lower-inner quadrant of left male breast
C50329	Malignant neoplasm of lower-inner quadrant of unspecified male breast
C504	Malignant neoplasm of upper-outer quadrant of breast
C5041	Malignant neoplasm of upper-outer quadrant of breast, female
C50411	Malignant neoplasm of upper-outer quadrant of right female breast
C50412	Malignant neoplasm of upper-outer quadrant of left female breast
C50419	Malignant neoplasm of upper-outer quadrant of unspecified female breast
C5042	Malignant neoplasm of upper-outer quadrant of breast, male
C50421	Malignant neoplasm of upper-outer quadrant of right male breast
C50422	Malignant neoplasm of upper-outer quadrant of left male breast
C50429	Malignant neoplasm of upper-outer quadrant of unspecified male breast
C505	Malignant neoplasm of lower-outer quadrant of breast
C5051	Malignant neoplasm of lower-outer quadrant of breast, female
C50511	Malignant neoplasm of lower-outer quadrant of right female breast
C50512	Malignant neoplasm of lower-outer quadrant of left female breast
C50519	Malignant neoplasm of lower-outer quadrant of unspecified female breast
C5052	Malignant neoplasm of lower-outer quadrant of breast, male
C50521	Malignant neoplasm of lower-outer quadrant of right male breast
C50522	Malignant neoplasm of lower-outer quadrant of left male breast
C50529	Malignant neoplasm of lower-outer quadrant of unspecified male breast
C506	Malignant neoplasm of axillary tail of breast
C5061	Malignant neoplasm of axillary tail of breast, female
C50611	Malignant neoplasm of axillary tail of right female breast
C50612	Malignant neoplasm of axillary tail of left female breast
C50619	Malignant neoplasm of axillary tail of unspecified female breast
C5062	Malignant neoplasm of axillary tail of breast, male
C50621	Malignant neoplasm of axillary tail of right male breast
C50622	Malignant neoplasm of axillary tail of left male breast
C50629	Malignant neoplasm of axillary tail of unspecified male breast
C508	Malignant neoplasm of overlapping sites of breast
C5081	Malignant neoplasm of overlapping sites of breast, female
C50811	Malignant neoplasm of overlapping sites of right female breast
C50812	Malignant neoplasm of overlapping sites of left female breast
C50819	Malignant neoplasm of overlapping sites of unspecified female breast
C5082	Malignant neoplasm of overlapping sites of breast, male
C50821	Malignant neoplasm of overlapping sites of right male breast
C50822	Malignant neoplasm of overlapping sites of left male breast
C50829	Malignant neoplasm of overlapping sites of unspecified male breast
C509	Malignant neoplasm of breast of unspecified site
C5091	Malignant neoplasm of breast of unspecified site, female
C50911	Malignant neoplasm of unspecified site of right female breast
C50912	Malignant neoplasm of unspecified site of left female breast
C50919	Malignant neoplasm of unspecified site of unspecified female breast
C5092	Malignant neoplasm of breast of unspecified site, male
C50921	Malignant neoplasm of unspecified site of right male breast
C50922	Malignant neoplasm of unspecified site of left male breast
C50929	Malignant neoplasm of unspecified site of unspecified male breast
C51	Malignant neoplasm of vulva
C510	Malignant neoplasm of labium majus
C511	Malignant neoplasm of labium minus
C512	Malignant neoplasm of clitoris
C518	Malignant neoplasm of overlapping sites of vulva
C519	Malignant neoplasm of vulva, unspecified
C52	Malignant neoplasm of vagina
C53	Malignant neoplasm of cervix uteri
C530	Malignant neoplasm of endocervix
C531	Malignant neoplasm of exocervix
C538	Malignant neoplasm of overlapping sites of cervix uteri
C539	Malignant neoplasm of cervix uteri, unspecified
C54	Malignant neoplasm of corpus uteri
C540	Malignant neoplasm of isthmus uteri
C541	Malignant neoplasm of endometrium
C542	Malignant neoplasm of myometrium
C543	Malignant neoplasm of fundus uteri
C548	Malignant neoplasm of overlapping sites of corpus uteri
C549	Malignant neoplasm of corpus uteri, unspecified
C55	Malignant neoplasm of uterus, part unspecified
C56	Malignant neoplasm of ovary
C561	Malignant neoplasm of right ovary
C562	Malignant neoplasm of left ovary
C563	Malignant neoplasm of bilateral ovaries
C569	Malignant neoplasm of unspecified ovary
C57	Malignant neoplasm of other and unspecified female genital organs
C570	Malignant neoplasm of fallopian tube
C5700	Malignant neoplasm of unspecified fallopian tube
C5701	Malignant neoplasm of right fallopian tube
C5702	Malignant neoplasm of left fallopian tube
C571	Malignant neoplasm of broad ligament
C5710	Malignant neoplasm of unspecified broad ligament
C5711	Malignant neoplasm of right broad ligament
C5712	Malignant neoplasm of left broad ligament
C572	Malignant neoplasm of round ligament
C5720	Malignant neoplasm of unspecified round ligament
C5721	Malignant neoplasm of right round ligament
C5722	Malignant neoplasm of left round ligament
C573	Malignant neoplasm of parametrium
C574	Malignant neoplasm of uterine adnexa, unspecified
C577	Malignant neoplasm of other specified female genital organs
C578	Malignant neoplasm of overlapping sites of female genital organs
C579	Malignant neoplasm of female genital organ, unspecified
C58	Malignant neoplasm of placenta
C60	Malignant neoplasm of penis
C600	Malignant neoplasm of prepuce
C601	Malignant neoplasm of glans penis
C602	Malignant neoplasm of body of penis
C608	Malignant neoplasm of overlapping sites of penis
C609	Malignant neoplasm of penis, unspecified
C61	Malignant neoplasm of prostate
C62	Malignant neoplasm of testis
C620	Malignant neoplasm of undescended testis
C6200	Malignant neoplasm of unspecified undescended testis
C6201	Malignant neoplasm of undescended right testis
C6202	Malignant neoplasm of undescended left testis
C621	Malignant neoplasm of descended testis
C6210	Malignant neoplasm of unspecified descended testis
C6211	Malignant neoplasm of descended right testis
C6212	Malignant neoplasm of descended left testis
C629	Malignant neoplasm of testis, unspecified whether descended or undescended
C6290	Malignant neoplasm of unspecified testis, unspecified whether descended or undescended
C6291	Malignant neoplasm of right testis, unspecified whether descended or undescended
C6292	Malignant neoplasm of left testis, unspecified whether descended or undescended
C63	Malignant neoplasm of other and unspecified male genital organs
C630	Malignant neoplasm of epididymis
C6300	Malignant neoplasm of unspecified epididymis
C6301	Malignant neoplasm of right epididymis
C6302	Malignant neoplasm of left epididymis
C631	Malignant neoplasm of spermatic cord
C6310	Malignant neoplasm of unspecified spermatic cord
C6311	Malignant neoplasm of right spermatic cord
C6312	Malignant neoplasm of left spermatic cord
C632	Malignant neoplasm of scrotum
C637	Malignant neoplasm of other specified male genital organs
C638	Malignant neoplasm of overlapping sites of male genital organs
C639	Malignant neoplasm of male genital organ, unspecified
C64	Malignant neoplasm of kidney, except renal pelvis
C641	Malignant neoplasm of right kidney, except renal pelvis
C642	Malignant neoplasm of left kidney, except renal pelvis
C649	Malignant neoplasm of unspecified kidney, except renal pelvis
C65	Malignant neoplasm of renal pelvis
C651	Malignant neoplasm of right renal pelvis
C652	Malignant neoplasm of left renal pelvis
C659	Malignant neoplasm of unspecified renal pelvis
C66	Malignant neoplasm of ureter
C661	Malignant neoplasm of right ureter
C662	Malignant neoplasm of left ureter
C669	Malignant neoplasm of unspecified ureter
C67	Malignant neoplasm of bladder
C670	Malignant neoplasm of trigone of bladder
C671	Malignant neoplasm of dome of bladder
C672	Malignant neoplasm of lateral wall of bladder
C673	Malignant neoplasm of anterior wall of bladder
C674	Malignant neoplasm of posterior wall of bladder
C675	Malignant neoplasm of bladder neck
C676	Malignant neoplasm of ureteric orifice
C677	Malignant neoplasm of urachus
C678	Malignant neoplasm of overlapping sites of bladder
C679	Malignant neoplasm of bladder, unspecified
C68	Malignant neoplasm of other and unspecified urinary organs
C680	Malignant neoplasm of urethra
C681	Malignant neoplasm of paraurethral glands
C688	Malignant neoplasm of overlapping sites of urinary organs
C689	Malignant neoplasm of urinary organ, unspecified
C69	Malignant neoplasm of eye and adnexa
C690	Malignant neoplasm of conjunctiva
C6900	Malignant neoplasm of unspecified conjunctiva
C6901	Malignant neoplasm of right conjunctiva
C6902	Malignant neoplasm of left conjunctiva
C691	Malignant neoplasm of cornea
C6910	Malignant neoplasm of unspecified cornea
C6911	Malignant neoplasm of right cornea
C6912	Malignant neoplasm of left cornea
C692	Malignant neoplasm of retina
C6920	Malignant neoplasm of unspecified retina
C6921	Malignant neoplasm of right retina
C6922	Malignant neoplasm of left retina
C693	Malignant neoplasm of choroid
C6930	Malignant neoplasm of unspecified choroid
C6931	Malignant neoplasm of right choroid
C6932	Malignant neoplasm of left choroid
C694	Malignant neoplasm of ciliary body
C6940	Malignant neoplasm of unspecified ciliary body
C6941	Malignant neoplasm of right ciliary body
C6942	Malignant neoplasm of left ciliary body
C695	Malignant neoplasm of lacrimal gland and duct
C6950	Malignant neoplasm of unspecified lacrimal gland and duct
C6951	Malignant neoplasm of right lacrimal gland and duct
C6952	Malignant neoplasm of left lacrimal gland and duct
C696	Malignant neoplasm of orbit
C6960	Malignant neoplasm of unspecified orbit
C6961	Malignant neoplasm of right orbit
C6962	Malignant neoplasm of left orbit
C698	Malignant neoplasm of overlapping sites of eye and adnexa
C6980	Malignant neoplasm of overlapping sites of unspecified eye and adnexa
C6981	Malignant neoplasm of overlapping sites of right eye and adnexa
C6982	Malignant neoplasm of overlapping sites of left eye and adnexa
C699	Malignant neoplasm of unspecified site of eye
C6990	Malignant neoplasm of unspecified site of unspecified eye
C6991	Malignant neoplasm of unspecified site of right eye
C6992	Malignant neoplasm of unspecified site of left eye
C70	Malignant neoplasm of meninges
C700	Malignant neoplasm of cerebral meninges
C701	Malignant neoplasm of spinal meninges
C709	Malignant neoplasm of meninges, unspecified
C71	Malignant neoplasm of brain
C710	Malignant neoplasm of cerebrum, except lobes and ventricles
C711	Malignant neoplasm of frontal lobe
C712	Malignant neoplasm of temporal lobe
C713	Malignant neoplasm of parietal lobe
C714	Malignant neoplasm of occipital lobe
C715	Malignant neoplasm of cerebral ventricle
C716	Malignant neoplasm of cerebellum
C717	Malignant neoplasm of brain stem
C718	Malignant neoplasm of overlapping sites of brain
C719	Malignant neoplasm of brain, unspecified
C72	Malignant neoplasm of spinal cord, cranial nerves and other parts of central nervous system
C720	Malignant neoplasm of spinal cord
C721	Malignant neoplasm of cauda equina
C722	Malignant neoplasm of olfactory nerve
C7220	Malignant neoplasm of unspecified olfactory nerve
C7221	Malignant neoplasm of right olfactory nerve
C7222	Malignant neoplasm of left olfactory nerve
C723	Malignant neoplasm of optic nerve
C7230	Malignant neoplasm of unspecified optic nerve
C7231	Malignant neoplasm of right optic nerve
C7232	Malignant neoplasm of left optic nerve
C724	Malignant neoplasm of acoustic nerve
C7240	Malignant neoplasm of unspecified acoustic nerve
C7241	Malignant neoplasm of right acoustic nerve
C7242	Malignant neoplasm of left acoustic nerve
C725	Malignant neoplasm of other and unspecified cranial nerves
C7250	Malignant neoplasm of unspecified cranial nerve
C7259	Malignant neoplasm of other cranial nerves
C729	Malignant neoplasm of central nervous system, unspecified
C73	Malignant neoplasm of thyroid gland
C74	Malignant neoplasm of adrenal gland
C740	Malignant neoplasm of cortex of adrenal gland
C7400	Malignant neoplasm of cortex of unspecified adrenal gland
C7401	Malignant neoplasm of cortex of right adrenal gland
C7402	Malignant neoplasm of cortex of left adrenal gland
C741	Malignant neoplasm of medulla of adrenal gland
C7410	Malignant neoplasm of medulla of unspecified adrenal gland
C7411	Malignant neoplasm of medulla of right adrenal gland
C7412	Malignant neoplasm of medulla of left adrenal gland
C749	Malignant neoplasm of unspecified part of adrenal gland
C7490	Malignant neoplasm of unspecified part of unspecified adrenal gland
C7491	Malignant neoplasm of unspecified part of right adrenal gland
C7492	Malignant neoplasm of unspecified part of left adrenal gland
C75	Malignant neoplasm of other endocrine glands and related structures
C750	Malignant neoplasm of parathyroid gland
C751	Malignant neoplasm of pituitary gland
C752	Malignant neoplasm of craniopharyngeal duct
C753	Malignant neoplasm of pineal gland
C754	Malignant neoplasm of carotid body
C755	Malignant neoplasm of aortic body and other paraganglia
C758	Malignant neoplasm with pluriglandular involvement, unspecified
C759	Malignant neoplasm of endocrine gland, unspecified
C76	Malignant neoplasm of other and ill-defined sites
C760	Malignant neoplasm of head, face and neck
C761	Malignant neoplasm of thorax
C762	Malignant neoplasm of abdomen
C763	Malignant neoplasm of pelvis
C764	Malignant neoplasm of upper limb
C7640	Malignant neoplasm of unspecified upper limb
C7641	Malignant neoplasm of right upper limb
C7642	Malignant neoplasm of left upper limb
C765	Malignant neoplasm of lower limb
C7650	Malignant neoplasm of unspecified lower limb
C7651	Malignant neoplasm of right lower limb
C7652	Malignant neoplasm of left lower limb
C768	Malignant neoplasm of other specified ill-defined sites
C7A	Malignant neuroendocrine tumors
C7A0	Malignant carcinoid tumors
C7A00	Malignant carcinoid tumor of unspecified site
C7A01	Malignant carcinoid tumors of the small intestine
C7A010	Malignant carcinoid tumor of the duodenum
C7A011	Malignant carcinoid tumor of the jejunum
C7A012	Malignant carcinoid tumor of the ileum
C7A019	Malignant carcinoid tumor of the small intestine, unspecified portion
C7A02	Malignant carcinoid tumors of the appendix, large intestine, and rectum
C7A020	Malignant carcinoid tumor of the appendix
C7A021	Malignant carcinoid tumor of the cecum
C7A022	Malignant carcinoid tumor of the ascending colon
C7A023	Malignant carcinoid tumor of the transverse colon
C7A024	Malignant carcinoid tumor of the descending colon
C7A025	Malignant carcinoid tumor of the sigmoid colon
C7A026	Malignant carcinoid tumor of the rectum
C7A029	Malignant carcinoid tumor of the large intestine, unspecified portion
C7A09	Malignant carcinoid tumors of other sites
C7A090	Malignant carcinoid tumor of the bronchus and lung
C7A091	Malignant carcinoid tumor of the thymus
C7A092	Malignant carcinoid tumor of the stomach
C7A093	Malignant carcinoid tumor of the kidney
C7A094	Malignant carcinoid tumor of the foregut NOS
C7A095	Malignant carcinoid tumor of the midgut NOS
C7A096	Malignant carcinoid tumor of the hindgut NOS
C7A098	Malignant carcinoid tumors of other sites
C7A1	Malignant poorly differentiated neuroendocrine tumors
C7A8	Other malignant neuroendocrine tumors
C7B	Secondary neuroendocrine tumors
C7B0	Secondary carcinoid tumors
C7B00	Secondary carcinoid tumors, unspecified site
C7B01	Secondary carcinoid tumors of distant lymph nodes
C7B02	Secondary carcinoid tumors of liver
C7B03	Secondary carcinoid tumors of bone
C7B04	Secondary carcinoid tumors of peritoneum
C7B09	Secondary carcinoid tumors of other sites
C7B1	Secondary Merkel cell carcinoma
C7B8	Other secondary neuroendocrine tumors
C80	Malignant neoplasm without specification of site
C801	Malignant (primary) neoplasm, unspecified
C81	Hodgkin lymphoma
C810	Nodular lymphocyte predominant Hodgkin lymphoma
C8100	Nodular lymphocyte predominant Hodgkin lymphoma, unspecified site
C8101	Nodular lymphocyte predominant Hodgkin lymphoma, lymph nodes of head, face, and neck
C8102	Nodular lymphocyte predominant Hodgkin lymphoma, intrathoracic lymph nodes
C8103	Nodular lymphocyte predominant Hodgkin lymphoma, intra-abdominal lymph nodes
C8104	Nodular lymphocyte predominant Hodgkin lymphoma, lymph nodes of axilla and upper limb
C8105	Nodular lymphocyte predominant Hodgkin lymphoma, lymph nodes of inguinal region and lower limb
C8106	Nodular lymphocyte predominant Hodgkin lymphoma, intrapelvic lymph nodes
C8107	Nodular lymphocyte predominant Hodgkin lymphoma, spleen
C8108	Nodular lymphocyte predominant Hodgkin lymphoma, lymph nodes of multiple sites
C8109	Nodular lymphocyte predominant Hodgkin lymphoma, extranodal and solid organ sites
C811	Nodular sclerosis classical Hodgkin lymphoma
C8110	Nodular sclerosis classical Hodgkin lymphoma, unspecified site
C8111	Nodular sclerosis classical Hodgkin lymphoma, lymph nodes of head, face, and neck
C8112	Nodular sclerosis classical Hodgkin lymphoma, intrathoracic lymph nodes
C8113	Nodular sclerosis classical Hodgkin lymphoma, intra-abdominal lymph nodes
C8114	Nodular sclerosis classical Hodgkin lymphoma, lymph nodes of axilla and upper limb
C8115	Nodular sclerosis classical Hodgkin lymphoma, lymph nodes of inguinal region and lower limb
C8116	Nodular sclerosis classical Hodgkin lymphoma, intrapelvic lymph nodes
C8117	Nodular sclerosis classical Hodgkin lymphoma, spleen
C8118	Nodular sclerosis classical Hodgkin lymphoma, lymph nodes of multiple sites
C8119	Nodular sclerosis classical Hodgkin lymphoma, extranodal and solid organ sites
C812	Mixed cellularity classical Hodgkin lymphoma
C8120	Mixed cellularity classical Hodgkin lymphoma, unspecified site
C8121	Mixed cellularity classical Hodgkin lymphoma, lymph nodes of head, face, and neck
C8122	Mixed cellularity classical Hodgkin lymphoma, intrathoracic lymph nodes
C8123	Mixed cellularity classical Hodgkin lymphoma, intra-abdominal lymph nodes
C8124	Mixed cellularity classical Hodgkin lymphoma, lymph nodes of axilla and upper limb
C8125	Mixed cellularity classical Hodgkin lymphoma, lymph nodes of inguinal region and lower limb
C8126	Mixed cellularity classical Hodgkin lymphoma, intrapelvic lymph nodes
C8127	Mixed cellularity classical Hodgkin lymphoma, spleen
C8128	Mixed cellularity classical Hodgkin lymphoma, lymph nodes of multiple sites
C8129	Mixed cellularity classical Hodgkin lymphoma, extranodal and solid organ sites
C813	Lymphocyte depleted classical Hodgkin lymphoma
C8130	Lymphocyte depleted classical Hodgkin lymphoma, unspecified site
C8131	Lymphocyte depleted classical Hodgkin lymphoma, lymph nodes of head, face, and neck
C8132	Lymphocyte depleted classical Hodgkin lymphoma, intrathoracic lymph nodes
C8133	Lymphocyte depleted classical Hodgkin lymphoma, intra-abdominal lymph nodes
C8134	Lymphocyte depleted classical Hodgkin lymphoma, lymph nodes of axilla and upper limb
C8135	Lymphocyte depleted classical Hodgkin lymphoma, lymph nodes of inguinal region and lower limb
C8136	Lymphocyte depleted classical Hodgkin lymphoma, intrapelvic lymph nodes
C8137	Lymphocyte depleted classical Hodgkin lymphoma, spleen
C8138	Lymphocyte depleted classical Hodgkin lymphoma, lymph nodes of multiple sites
C8139	Lymphocyte depleted classical Hodgkin lymphoma, extranodal and solid organ sites
C814	Lymphocyte-rich classical Hodgkin lymphoma
C8140	Lymphocyte-rich classical Hodgkin lymphoma, unspecified site
C8141	Lymphocyte-rich classical Hodgkin lymphoma, lymph nodes of head, face, and neck
C8142	Lymphocyte-rich classical Hodgkin lymphoma, intrathoracic lymph nodes
C8143	Lymphocyte-rich classical Hodgkin lymphoma, intra-abdominal lymph nodes
C8144	Lymphocyte-rich classical Hodgkin lymphoma, lymph nodes of axilla and upper limb
C8145	Lymphocyte-rich classical Hodgkin lymphoma, lymph nodes of inguinal region and lower limb
C8146	Lymphocyte-rich classical Hodgkin lymphoma, intrapelvic lymph nodes
C8147	Lymphocyte-rich classical Hodgkin lymphoma, spleen
C8148	Lymphocyte-rich classical Hodgkin lymphoma, lymph nodes of multiple sites
C8149	Lymphocyte-rich classical Hodgkin lymphoma, extranodal and solid organ sites
C817	Other classical Hodgkin lymphoma
C8170	Other classical Hodgkin lymphoma, unspecified site
C8171	Other classical Hodgkin lymphoma, lymph nodes of head, face, and neck
C8172	Other classical Hodgkin lymphoma, intrathoracic lymph nodes
C8173	Other classical Hodgkin lymphoma, intra-abdominal lymph nodes
C8174	Other classical Hodgkin lymphoma, lymph nodes of axilla and upper limb
C8175	Other classical Hodgkin lymphoma, lymph nodes of inguinal region and lower limb
C8176	Other classical Hodgkin lymphoma, intrapelvic lymph nodes
C8177	Other classical Hodgkin lymphoma, spleen
C8178	Other classical Hodgkin lymphoma, lymph nodes of multiple sites
C8179	Other classical Hodgkin lymphoma, extranodal and solid organ sites
C819	Hodgkin lymphoma, unspecified
C8190	Hodgkin lymphoma, unspecified, unspecified site
C8191	Hodgkin lymphoma, unspecified, lymph nodes of head, face, and neck
C8192	Hodgkin lymphoma, unspecified, intrathoracic lymph nodes
C8193	Hodgkin lymphoma, unspecified, intra-abdominal lymph nodes
C8194	Hodgkin lymphoma, unspecified, lymph nodes of axilla and upper limb
C8195	Hodgkin lymphoma, unspecified, lymph nodes of inguinal region and lower limb
C8196	Hodgkin lymphoma, unspecified, intrapelvic lymph nodes
C8197	Hodgkin lymphoma, unspecified, spleen
C8198	Hodgkin lymphoma, unspecified, lymph nodes of multiple sites
C8199	Hodgkin lymphoma, unspecified, extranodal and solid organ sites
C82	Follicular lymphoma
C820	Follicular lymphoma grade I
C8200	Follicular lymphoma grade I, unspecified site
C8201	Follicular lymphoma grade I, lymph nodes of head, face, and neck
C8202	Follicular lymphoma grade I, intrathoracic lymph nodes
C8203	Follicular lymphoma grade I, intra-abdominal lymph nodes
C8204	Follicular lymphoma grade I, lymph nodes of axilla and upper limb
C8205	Follicular lymphoma grade I, lymph nodes of inguinal region and lower limb
C8206	Follicular lymphoma grade I, intrapelvic lymph nodes
C8207	Follicular lymphoma grade I, spleen
C8208	Follicular lymphoma grade I, lymph nodes of multiple sites
C8209	Follicular lymphoma grade I, extranodal and solid organ sites
C821	Follicular lymphoma grade II
C8210	Follicular lymphoma grade II, unspecified site
C8211	Follicular lymphoma grade II, lymph nodes of head, face, and neck
C8212	Follicular lymphoma grade II, intrathoracic lymph nodes
C8213	Follicular lymphoma grade II, intra-abdominal lymph nodes
C8214	Follicular lymphoma grade II, lymph nodes of axilla and upper limb
C8215	Follicular lymphoma grade II, lymph nodes of inguinal region and lower limb
C8216	Follicular lymphoma grade II, intrapelvic lymph nodes
C8217	Follicular lymphoma grade II, spleen
C8218	Follicular lymphoma grade II, lymph nodes of multiple sites
C8219	Follicular lymphoma grade II, extranodal and solid organ sites
C822	Follicular lymphoma grade III, unspecified
C8220	Follicular lymphoma grade III, unspecified, unspecified site
C8221	Follicular lymphoma grade III, unspecified, lymph nodes of head, face, and neck
C8222	Follicular lymphoma grade III, unspecified, intrathoracic lymph nodes
C8223	Follicular lymphoma grade III, unspecified, intra-abdominal lymph nodes
C8224	Follicular lymphoma grade III, unspecified, lymph nodes of axilla and upper limb
C8225	Follicular lymphoma grade III, unspecified, lymph nodes of inguinal region and lower limb
C8226	Follicular lymphoma grade III, unspecified, intrapelvic lymph nodes
C8227	Follicular lymphoma grade III, unspecified, spleen
C8228	Follicular lymphoma grade III, unspecified, lymph nodes of multiple sites
C8229	Follicular lymphoma grade III, unspecified, extranodal and solid organ sites
C823	Follicular lymphoma grade IIIa
C8230	Follicular lymphoma grade IIIa, unspecified site
C8231	Follicular lymphoma grade IIIa, lymph nodes of head, face, and neck
C8232	Follicular lymphoma grade IIIa, intrathoracic lymph nodes
C8233	Follicular lymphoma grade IIIa, intra-abdominal lymph nodes
C8234	Follicular lymphoma grade IIIa, lymph nodes of axilla and upper limb
C8235	Follicular lymphoma grade IIIa, lymph nodes of inguinal region and lower limb
C8236	Follicular lymphoma grade IIIa, intrapelvic lymph nodes
C8237	Follicular lymphoma grade IIIa, spleen
C8238	Follicular lymphoma grade IIIa, lymph nodes of multiple sites
C8239	Follicular lymphoma grade IIIa, extranodal and solid organ sites
C824	Follicular lymphoma grade IIIb
C8240	Follicular lymphoma grade IIIb, unspecified site
C8241	Follicular lymphoma grade IIIb, lymph nodes of head, face, and neck
C8242	Follicular lymphoma grade IIIb, intrathoracic lymph nodes
C8243	Follicular lymphoma grade IIIb, intra-abdominal lymph nodes
C8244	Follicular lymphoma grade IIIb, lymph nodes of axilla and upper limb
C8245	Follicular lymphoma grade IIIb, lymph nodes of inguinal region and lower limb
C8246	Follicular lymphoma grade IIIb, intrapelvic lymph nodes
C8247	Follicular lymphoma grade IIIb, spleen
C8248	Follicular lymphoma grade IIIb, lymph nodes of multiple sites
C8249	Follicular lymphoma grade IIIb, extranodal and solid organ sites
C825	Diffuse follicle center lymphoma
C8250	Diffuse follicle center lymphoma, unspecified site
C8251	Diffuse follicle center lymphoma, lymph nodes of head, face, and neck
C8252	Diffuse follicle center lymphoma, intrathoracic lymph nodes
C8253	Diffuse follicle center lymphoma, intra-abdominal lymph nodes
C8254	Diffuse follicle center lymphoma, lymph nodes of axilla and upper limb
C8255	Diffuse follicle center lymphoma, lymph nodes of inguinal region and lower limb
C8256	Diffuse follicle center lymphoma, intrapelvic lymph nodes
C8257	Diffuse follicle center lymphoma, spleen
C8258	Diffuse follicle center lymphoma, lymph nodes of multiple sites
C8259	Diffuse follicle center lymphoma, extranodal and solid organ sites
C826	Cutaneous follicle center lymphoma
C8260	Cutaneous follicle center lymphoma, unspecified site
C8261	Cutaneous follicle center lymphoma, lymph nodes of head, face, and neck
C8262	Cutaneous follicle center lymphoma, intrathoracic lymph nodes
C8263	Cutaneous follicle center lymphoma, intra-abdominal lymph nodes
C8264	Cutaneous follicle center lymphoma, lymph nodes of axilla and upper limb
C8265	Cutaneous follicle center lymphoma, lymph nodes of inguinal region and lower limb
C8266	Cutaneous follicle center lymphoma, intrapelvic lymph nodes
C8267	Cutaneous follicle center lymphoma, spleen
C8268	Cutaneous follicle center lymphoma, lymph nodes of multiple sites
C8269	Cutaneous follicle center lymphoma, extranodal and solid organ sites
C828	Other types of follicular lymphoma
C8280	Other types of follicular lymphoma, unspecified site
C8281	Other types of follicular lymphoma, lymph nodes of head, face, and neck
C8282	Other types of follicular lymphoma, intrathoracic lymph nodes
C8283	Other types of follicular lymphoma, intra-abdominal lymph nodes
C8284	Other types of follicular lymphoma, lymph nodes of axilla and upper limb
C8285	Other types of follicular lymphoma, lymph nodes of inguinal region and lower limb
C8286	Other types of follicular lymphoma, intrapelvic lymph nodes
C8287	Other types of follicular lymphoma, spleen
C8288	Other types of follicular lymphoma, lymph nodes of multiple sites
C8289	Other types of follicular lymphoma, extranodal and solid organ sites
C829	Follicular lymphoma, unspecified
C8290	Follicular lymphoma, unspecified, unspecified site
C8291	Follicular lymphoma, unspecified, lymph nodes of head, face, and neck
C8292	Follicular lymphoma, unspecified, intrathoracic lymph nodes
C8293	Follicular lymphoma, unspecified, intra-abdominal lymph nodes
C8294	Follicular lymphoma, unspecified, lymph nodes of axilla and upper limb
C8295	Follicular lymphoma, unspecified, lymph nodes of inguinal region and lower limb
C8296	Follicular lymphoma, unspecified, intrapelvic lymph nodes
C8297	Follicular lymphoma, unspecified, spleen
C8298	Follicular lymphoma, unspecified, lymph nodes of multiple sites
C8299	Follicular lymphoma, unspecified, extranodal and solid organ sites
C83	Non-follicular lymphoma
C830	Small cell B-cell lymphoma
C8300	Small cell B-cell lymphoma, unspecified site
C8301	Small cell B-cell lymphoma, lymph nodes of head, face, and neck
C8302	Small cell B-cell lymphoma, intrathoracic lymph nodes
C8303	Small cell B-cell lymphoma, intra-abdominal lymph nodes
C8304	Small cell B-cell lymphoma, lymph nodes of axilla and upper limb
C8305	Small cell B-cell lymphoma, lymph nodes of inguinal region and lower limb
C8306	Small cell B-cell lymphoma, intrapelvic lymph nodes
C8307	Small cell B-cell lymphoma, spleen
C8308	Small cell B-cell lymphoma, lymph nodes of multiple sites
C8309	Small cell B-cell lymphoma, extranodal and solid organ sites
C831	Mantle cell lymphoma
C8310	Mantle cell lymphoma, unspecified site
C8311	Mantle cell lymphoma, lymph nodes of head, face, and neck
C8312	Mantle cell lymphoma, intrathoracic lymph nodes
C8313	Mantle cell lymphoma, intra-abdominal lymph nodes
C8314	Mantle cell lymphoma, lymph nodes of axilla and upper limb
C8315	Mantle cell lymphoma, lymph nodes of inguinal region and lower limb
C8316	Mantle cell lymphoma, intrapelvic lymph nodes
C8317	Mantle cell lymphoma, spleen
C8318	Mantle cell lymphoma, lymph nodes of multiple sites
C8319	Mantle cell lymphoma, extranodal and solid organ sites
C833	Diffuse large B-cell lymphoma
C8330	Diffuse large B-cell lymphoma, unspecified site
C8331	Diffuse large B-cell lymphoma, lymph nodes of head, face, and neck
C8332	Diffuse large B-cell lymphoma, intrathoracic lymph nodes
C8333	Diffuse large B-cell lymphoma, intra-abdominal lymph nodes
C8334	Diffuse large B-cell lymphoma, lymph nodes of axilla and upper limb
C8335	Diffuse large B-cell lymphoma, lymph nodes of inguinal region and lower limb
C8336	Diffuse large B-cell lymphoma, intrapelvic lymph nodes
C8337	Diffuse large B-cell lymphoma, spleen
C8338	Diffuse large B-cell lymphoma, lymph nodes of multiple sites
C8339	Diffuse large B-cell lymphoma, extranodal and solid organ sites
C835	Lymphoblastic (diffuse) lymphoma
C8350	Lymphoblastic (diffuse) lymphoma, unspecified site
C8351	Lymphoblastic (diffuse) lymphoma, lymph nodes of head, face, and neck
C8352	Lymphoblastic (diffuse) lymphoma, intrathoracic lymph nodes
C8353	Lymphoblastic (diffuse) lymphoma, intra-abdominal lymph nodes
C8354	Lymphoblastic (diffuse) lymphoma, lymph nodes of axilla and upper limb
C8355	Lymphoblastic (diffuse) lymphoma, lymph nodes of inguinal region and lower limb
C8356	Lymphoblastic (diffuse) lymphoma, intrapelvic lymph nodes
C8357	Lymphoblastic (diffuse) lymphoma, spleen
C8358	Lymphoblastic (diffuse) lymphoma, lymph nodes of multiple sites
C8359	Lymphoblastic (diffuse) lymphoma, extranodal and solid organ sites
C837	Burkitt lymphoma
C8370	Burkitt lymphoma, unspecified site
C8371	Burkitt lymphoma, lymph nodes of head, face, and neck
C8372	Burkitt lymphoma, intrathoracic lymph nodes
C8373	Burkitt lymphoma, intra-abdominal lymph nodes
C8374	Burkitt lymphoma, lymph nodes of axilla and upper limb
C8375	Burkitt lymphoma, lymph nodes of inguinal region and lower limb
C8376	Burkitt lymphoma, intrapelvic lymph nodes
C8377	Burkitt lymphoma, spleen
C8378	Burkitt lymphoma, lymph nodes of multiple sites
C8379	Burkitt lymphoma, extranodal and solid organ sites
C838	Other non-follicular lymphoma
C8380	Other non-follicular lymphoma, unspecified site
C8381	Other non-follicular lymphoma, lymph nodes of head, face, and neck
C8382	Other non-follicular lymphoma, intrathoracic lymph nodes
C8383	Other non-follicular lymphoma, intra-abdominal lymph nodes
C8384	Other non-follicular lymphoma, lymph nodes of axilla and upper limb
C8385	Other non-follicular lymphoma, lymph nodes of inguinal region and lower limb
C8386	Other non-follicular lymphoma, intrapelvic lymph nodes
C8387	Other non-follicular lymphoma, spleen
C8388	Other non-follicular lymphoma, lymph nodes of multiple sites
C8389	Other non-follicular lymphoma, extranodal and solid organ sites
C839	Non-follicular (diffuse) lymphoma, unspecified
C8390	Non-follicular (diffuse) lymphoma, unspecified, unspecified site
C8391	Non-follicular (diffuse) lymphoma, unspecified, lymph nodes of head, face, and neck
C8392	Non-follicular (diffuse) lymphoma, unspecified, intrathoracic lymph nodes
C8393	Non-follicular (diffuse) lymphoma, unspecified, intra-abdominal lymph nodes
C8394	Non-follicular (diffuse) lymphoma, unspecified, lymph nodes of axilla and upper limb
C8395	Non-follicular (diffuse) lymphoma, unspecified, lymph nodes of inguinal region and lower limb
C8396	Non-follicular (diffuse) lymphoma, unspecified, intrapelvic lymph nodes
C8397	Non-follicular (diffuse) lymphoma, unspecified, spleen
C8398	Non-follicular (diffuse) lymphoma, unspecified, lymph nodes of multiple sites
C8399	Non-follicular (diffuse) lymphoma, unspecified, extranodal and solid organ sites
C84	Mature T/NK-cell lymphomas
C840	Mycosis fungoides
C8400	Mycosis fungoides, unspecified site
C8401	Mycosis fungoides, lymph nodes of head, face, and neck
C8402	Mycosis fungoides, intrathoracic lymph nodes
C8403	Mycosis fungoides, intra-abdominal lymph nodes
C8404	Mycosis fungoides, lymph nodes of axilla and upper limb
C8405	Mycosis fungoides, lymph nodes of inguinal region and lower limb
C8406	Mycosis fungoides, intrapelvic lymph nodes
C8407	Mycosis fungoides, spleen
C8408	Mycosis fungoides, lymph nodes of multiple sites
C8409	Mycosis fungoides, extranodal and solid organ sites
C841	Sezary disease
C8410	Sezary disease, unspecified site
C8411	Sezary disease, lymph nodes of head, face, and neck
C8412	Sezary disease, intrathoracic lymph nodes
C8413	Sezary disease, intra-abdominal lymph nodes
C8414	Sezary disease, lymph nodes of axilla and upper limb
C8415	Sezary disease, lymph nodes of inguinal region and lower limb
C8416	Sezary disease, intrapelvic lymph nodes
C8417	Sezary disease, spleen
C8418	Sezary disease, lymph nodes of multiple sites
C8419	Sezary disease, extranodal and solid organ sites
C844	Peripheral T-cell lymphoma, not classified
C8440	Peripheral T-cell lymphoma, not classified, unspecified site
C8441	Peripheral T-cell lymphoma, not classified, lymph nodes of head, face, and neck
C8442	Peripheral T-cell lymphoma, not classified, intrathoracic lymph nodes
C8443	Peripheral T-cell lymphoma, not classified, intra-abdominal lymph nodes
C8444	Peripheral T-cell lymphoma, not classified, lymph nodes of axilla and upper limb
C8445	Peripheral T-cell lymphoma, not classified, lymph nodes of inguinal region and lower limb
C8446	Peripheral T-cell lymphoma, not classified, intrapelvic lymph nodes
C8447	Peripheral T-cell lymphoma, not classified, spleen
C8448	Peripheral T-cell lymphoma, not classified, lymph nodes of multiple sites
C8449	Peripheral T-cell lymphoma, not classified, extranodal and solid organ sites
C846	Anaplastic large cell lymphoma, ALK-positive
C8460	Anaplastic large cell lymphoma, ALK-positive, unspecified site
C8461	Anaplastic large cell lymphoma, ALK-positive, lymph nodes of head, face, and neck
C8462	Anaplastic large cell lymphoma, ALK-positive, intrathoracic lymph nodes
C8463	Anaplastic large cell lymphoma, ALK-positive, intra-abdominal lymph nodes
C8464	Anaplastic large cell lymphoma, ALK-positive, lymph nodes of axilla and upper limb
C8465	Anaplastic large cell lymphoma, ALK-positive, lymph nodes of inguinal region and lower limb
C8466	Anaplastic large cell lymphoma, ALK-positive, intrapelvic lymph nodes
C8467	Anaplastic large cell lymphoma, ALK-positive, spleen
C8468	Anaplastic large cell lymphoma, ALK-positive, lymph nodes of multiple sites
C8469	Anaplastic large cell lymphoma, ALK-positive, extranodal and solid organ sites
C847	Anaplastic large cell lymphoma, ALK-negative
C8470	Anaplastic large cell lymphoma, ALK-negative, unspecified site
C8471	Anaplastic large cell lymphoma, ALK-negative, lymph nodes of head, face, and neck
C8472	Anaplastic large cell lymphoma, ALK-negative, intrathoracic lymph nodes
C8473	Anaplastic large cell lymphoma, ALK-negative, intra-abdominal lymph nodes
C8474	Anaplastic large cell lymphoma, ALK-negative, lymph nodes of axilla and upper limb
C8475	Anaplastic large cell lymphoma, ALK-negative, lymph nodes of inguinal region and lower limb
C8476	Anaplastic large cell lymphoma, ALK-negative, intrapelvic lymph nodes
C8477	Anaplastic large cell lymphoma, ALK-negative, spleen
C8478	Anaplastic large cell lymphoma, ALK-negative, lymph nodes of multiple sites
C8479	Anaplastic large cell lymphoma, ALK-negative, extranodal and solid organ sites
C847A	Anaplastic large cell lymphoma, ALK-negative, breast
C849	Mature T/NK-cell lymphomas, unspecified
C8490	Mature T/NK-cell lymphomas, unspecified, unspecified site
C8491	Mature T/NK-cell lymphomas, unspecified, lymph nodes of head, face, and neck
C8492	Mature T/NK-cell lymphomas, unspecified, intrathoracic lymph nodes
C8493	Mature T/NK-cell lymphomas, unspecified, intra-abdominal lymph nodes
C8494	Mature T/NK-cell lymphomas, unspecified, lymph nodes of axilla and upper limb
C8495	Mature T/NK-cell lymphomas, unspecified, lymph nodes of inguinal region and lower limb
C8496	Mature T/NK-cell lymphomas, unspecified, intrapelvic lymph nodes
C8497	Mature T/NK-cell lymphomas, unspecified, spleen
C8498	Mature T/NK-cell lymphomas, unspecified, lymph nodes of multiple sites
C8499	Mature T/NK-cell lymphomas, unspecified, extranodal and solid organ sites
C84A	Cutaneous T-cell lymphoma, unspecified
C84A0	Cutaneous T-cell lymphoma, unspecified, unspecified site
C84A1	Cutaneous T-cell lymphoma, unspecified lymph nodes of head, face, and neck
C84A2	Cutaneous T-cell lymphoma, unspecified, intrathoracic lymph nodes
C84A3	Cutaneous T-cell lymphoma, unspecified, intra-abdominal lymph nodes
C84A4	Cutaneous T-cell lymphoma, unspecified, lymph nodes of axilla and upper limb
C84A5	Cutaneous T-cell lymphoma, unspecified, lymph nodes of inguinal region and lower limb
C84A6	Cutaneous T-cell lymphoma, unspecified, intrapelvic lymph nodes
C84A7	Cutaneous T-cell lymphoma, unspecified, spleen
C84A8	Cutaneous T-cell lymphoma, unspecified, lymph nodes of multiple sites
C84A9	Cutaneous T-cell lymphoma, unspecified, extranodal and solid organ sites
C84Z	Other mature T/NK-cell lymphomas
C84Z0	Other mature T/NK-cell lymphomas, unspecified site
C84Z1	Other mature T/NK-cell lymphomas, lymph nodes of head, face, and neck
C84Z2	Other mature T/NK-cell lymphomas, intrathoracic lymph nodes
C84Z3	Other mature T/NK-cell lymphomas, intra-abdominal lymph nodes
C84Z4	Other mature T/NK-cell lymphomas, lymph nodes of axilla and upper limb
C84Z5	Other mature T/NK-cell lymphomas, lymph nodes of inguinal region and lower limb
C84Z6	Other mature T/NK-cell lymphomas, intrapelvic lymph nodes
C84Z7	Other mature T/NK-cell lymphomas, spleen
C84Z8	Other mature T/NK-cell lymphomas, lymph nodes of multiple sites
C84Z9	Other mature T/NK-cell lymphomas, extranodal and solid organ sites
C85	Other specified and unspecified types of non-Hodgkin lymphoma
C851	Unspecified B-cell lymphoma
C8510	Unspecified B-cell lymphoma, unspecified site
C8511	Unspecified B-cell lymphoma, lymph nodes of head, face, and neck
C8512	Unspecified B-cell lymphoma, intrathoracic lymph nodes
C8513	Unspecified B-cell lymphoma, intra-abdominal lymph nodes
C8514	Unspecified B-cell lymphoma, lymph nodes of axilla and upper limb
C8515	Unspecified B-cell lymphoma, lymph nodes of inguinal region and lower limb
C8516	Unspecified B-cell lymphoma, intrapelvic lymph nodes
C8517	Unspecified B-cell lymphoma, spleen
C8518	Unspecified B-cell lymphoma, lymph nodes of multiple sites
C8519	Unspecified B-cell lymphoma, extranodal and solid organ sites
C852	Mediastinal (thymic) large B-cell lymphoma
C8520	Mediastinal (thymic) large B-cell lymphoma, unspecified site
C8521	Mediastinal (thymic) large B-cell lymphoma, lymph nodes of head, face, and neck
C8522	Mediastinal (thymic) large B-cell lymphoma, intrathoracic lymph nodes
C8523	Mediastinal (thymic) large B-cell lymphoma, intra-abdominal lymph nodes
C8524	Mediastinal (thymic) large B-cell lymphoma, lymph nodes of axilla and upper limb
C8525	Mediastinal (thymic) large B-cell lymphoma, lymph nodes of inguinal region and lower limb
C8526	Mediastinal (thymic) large B-cell lymphoma, intrapelvic lymph nodes
C8527	Mediastinal (thymic) large B-cell lymphoma, spleen
C8528	Mediastinal (thymic) large B-cell lymphoma, lymph nodes of multiple sites
C8529	Mediastinal (thymic) large B-cell lymphoma, extranodal and solid organ sites
C858	Other specified types of non-Hodgkin lymphoma
C8580	Other specified types of non-Hodgkin lymphoma, unspecified site
C8581	Other specified types of non-Hodgkin lymphoma, lymph nodes of head, face, and neck
C8582	Other specified types of non-Hodgkin lymphoma, intrathoracic lymph nodes
C8583	Other specified types of non-Hodgkin lymphoma, intra-abdominal lymph nodes
C8584	Other specified types of non-Hodgkin lymphoma, lymph nodes of axilla and upper limb
C8585	Other specified types of non-Hodgkin lymphoma, lymph nodes of inguinal region and lower limb
C8586	Other specified types of non-Hodgkin lymphoma, intrapelvic lymph nodes
C8587	Other specified types of non-Hodgkin lymphoma, spleen
C8588	Other specified types of non-Hodgkin lymphoma, lymph nodes of multiple sites
C8589	Other specified types of non-Hodgkin lymphoma, extranodal and solid organ sites
C859	Non-Hodgkin lymphoma, unspecified
C8590	Non-Hodgkin lymphoma, unspecified, unspecified site
C8591	Non-Hodgkin lymphoma, unspecified, lymph nodes of head, face, and neck
C8592	Non-Hodgkin lymphoma, unspecified, intrathoracic lymph nodes
C8593	Non-Hodgkin lymphoma, unspecified, intra-abdominal lymph nodes
C8594	Non-Hodgkin lymphoma, unspecified, lymph nodes of axilla and upper limb
C8595	Non-Hodgkin lymphoma, unspecified, lymph nodes of inguinal region and lower limb
C8596	Non-Hodgkin lymphoma, unspecified, intrapelvic lymph nodes
C8597	Non-Hodgkin lymphoma, unspecified, spleen
C8598	Non-Hodgkin lymphoma, unspecified, lymph nodes of multiple sites
C8599	Non-Hodgkin lymphoma, unspecified, extranodal and solid organ sites
C86	Other specified types of T/NK-cell lymphoma
C860	Extranodal NK/T-cell lymphoma, nasal type
C861	Hepatosplenic T-cell lymphoma
C862	Enteropathy-type (intestinal) T-cell lymphoma
C863	Subcutaneous panniculitis-like T-cell lymphoma
C864	Blastic NK-cell lymphoma
C865	Angioimmunoblastic T-cell lymphoma
C866	Primary cutaneous CD30-positive T-cell proliferations
C88	Malignant immunoproliferative diseases and certain other B-cell lymphomas
C880	Waldenstrom macroglobulinemia
C882	Heavy chain disease
C883	Immunoproliferative small intestinal disease
C884	Extranodal marginal zone B-cell lymphoma of mucosa-associated lymphoid tissue [MALT-lymphoma]
C888	Other malignant immunoproliferative diseases
C889	Malignant immunoproliferative disease, unspecified
C90	Multiple myeloma and malignant plasma cell neoplasms
C900	Multiple myeloma
C9000	Multiple myeloma not having achieved remission
C9001	Multiple myeloma in remission
C9002	Multiple myeloma in relapse
C901	Plasma cell leukemia
C9010	Plasma cell leukemia not having achieved remission
C9011	Plasma cell leukemia in remission
C9012	Plasma cell leukemia in relapse
C902	Extramedullary plasmacytoma
C9020	Extramedullary plasmacytoma not having achieved remission
C9021	Extramedullary plasmacytoma in remission
C9022	Extramedullary plasmacytoma in relapse
C903	Solitary plasmacytoma
C9030	Solitary plasmacytoma not having achieved remission
C9031	Solitary plasmacytoma in remission
C9032	Solitary plasmacytoma in relapse
C91	Lymphoid leukemia
C910	Acute lymphoblastic leukemia [ALL]
C9100	Acute lymphoblastic leukemia not having achieved remission
C9101	Acute lymphoblastic leukemia, in remission
C9102	Acute lymphoblastic leukemia, in relapse
C911	Chronic lymphocytic leukemia of B-cell type
C9110	Chronic lymphocytic leukemia of B-cell type not having achieved remission
C9111	Chronic lymphocytic leukemia of B-cell type in remission
C9112	Chronic lymphocytic leukemia of B-cell type in relapse
C913	Prolymphocytic leukemia of B-cell type
C9130	Prolymphocytic leukemia of B-cell type not having achieved remission
C9131	Prolymphocytic leukemia of B-cell type, in remission
C9132	Prolymphocytic leukemia of B-cell type, in relapse
C914	Hairy cell leukemia
C9140	Hairy cell leukemia not having achieved remission
C9141	Hairy cell leukemia, in remission
C9142	Hairy cell leukemia, in relapse
C915	Adult T-cell lymphoma/leukemia (HTLV-1-associated)
C9150	Adult T-cell lymphoma/leukemia (HTLV-1-associated) not having achieved remission
C9151	Adult T-cell lymphoma/leukemia (HTLV-1-associated), in remission
C9152	Adult T-cell lymphoma/leukemia (HTLV-1-associated), in relapse
C916	Prolymphocytic leukemia of T-cell type
C9160	Prolymphocytic leukemia of T-cell type not having achieved remission
C9161	Prolymphocytic leukemia of T-cell type, in remission
C9162	Prolymphocytic leukemia of T-cell type, in relapse
C919	Lymphoid leukemia, unspecified
C9190	Lymphoid leukemia, unspecified not having achieved remission
C9191	Lymphoid leukemia, unspecified, in remission
C9192	Lymphoid leukemia, unspecified, in relapse
C91A	Mature B-cell leukemia Burkitt-type
C91A0	Mature B-cell leukemia Burkitt-type not having achieved remission
C91A1	Mature B-cell leukemia Burkitt-type, in remission
C91A2	Mature B-cell leukemia Burkitt-type, in relapse
C91Z	Other lymphoid leukemia
C91Z0	Other lymphoid leukemia not having achieved remission
C91Z1	Other lymphoid leukemia, in remission
C91Z2	Other lymphoid leukemia, in relapse
C92	Myeloid leukemia
C920	Acute myeloblastic leukemia
C9200	Acute myeloblastic leukemia, not having achieved remission
C9201	Acute myeloblastic leukemia, in remission
C9202	Acute myeloblastic leukemia, in relapse
C921	Chronic myeloid leukemia, BCR/ABL-positive
C9210	Chronic myeloid leukemia, BCR/ABL-positive, not having achieved remission
C9211	Chronic myeloid leukemia, BCR/ABL-positive, in remission
C9212	Chronic myeloid leukemia, BCR/ABL-positive, in relapse
C922	Atypical chronic myeloid leukemia, BCR/ABL-negative
C9220	Atypical chronic myeloid leukemia, BCR/ABL-negative, not having achieved remission
C9221	Atypical chronic myeloid leukemia, BCR/ABL-negative, in remission
C9222	Atypical chronic myeloid leukemia, BCR/ABL-negative, in relapse
C923	Myeloid sarcoma
C9230	Myeloid sarcoma, not having achieved remission
C9231	Myeloid sarcoma, in remission
C9232	Myeloid sarcoma, in relapse
C924	Acute promyelocytic leukemia
C9240	Acute promyelocytic leukemia, not having achieved remission
C9241	Acute promyelocytic leukemia, in remission
C9242	Acute promyelocytic leukemia, in relapse
C925	Acute myelomonocytic leukemia
C9250	Acute myelomonocytic leukemia, not having achieved remission
C9251	Acute myelomonocytic leukemia, in remission
C9252	Acute myelomonocytic leukemia, in relapse
C926	Acute myeloid leukemia with 11q23-abnormality
C9260	Acute myeloid leukemia with 11q23-abnormality not having achieved remission
C9261	Acute myeloid leukemia with 11q23-abnormality in remission
C9262	Acute myeloid leukemia with 11q23-abnormality in relapse
C929	Myeloid leukemia, unspecified
C9290	Myeloid leukemia, unspecified, not having achieved remission
C9291	Myeloid leukemia, unspecified in remission
C9292	Myeloid leukemia, unspecified in relapse
C92A	Acute myeloid leukemia with multilineage dysplasia
C92A0	Acute myeloid leukemia with multilineage dysplasia, not having achieved remission
C92A1	Acute myeloid leukemia with multilineage dysplasia, in remission
C92A2	Acute myeloid leukemia with multilineage dysplasia, in relapse
C92Z	Other myeloid leukemia
C92Z0	Other myeloid leukemia not having achieved remission
C92Z1	Other myeloid leukemia, in remission
C92Z2	Other myeloid leukemia, in relapse
C93	Monocytic leukemia
C930	Acute monoblastic/monocytic leukemia
C9300	Acute monoblastic/monocytic leukemia, not having achieved remission
C9301	Acute monoblastic/monocytic leukemia, in remission
C9302	Acute monoblastic/monocytic leukemia, in relapse
C931	Chronic myelomonocytic leukemia
C9310	Chronic myelomonocytic leukemia not having achieved remission
C9311	Chronic myelomonocytic leukemia, in remission
C9312	Chronic myelomonocytic leukemia, in relapse
C933	Juvenile myelomonocytic leukemia
C9330	Juvenile myelomonocytic leukemia, not having achieved remission
C9331	Juvenile myelomonocytic leukemia, in remission
C9332	Juvenile myelomonocytic leukemia, in relapse
C939	Monocytic leukemia, unspecified
C9390	Monocytic leukemia, unspecified, not having achieved remission
C9391	Monocytic leukemia, unspecified in remission
C9392	Monocytic leukemia, unspecified in relapse
C93Z	Other monocytic leukemia
C93Z0	Other monocytic leukemia, not having achieved remission
C93Z1	Other monocytic leukemia, in remission
C93Z2	Other monocytic leukemia, in relapse
C94	Other leukemias of specified cell type
C940	Acute erythroid leukemia
C9400	Acute erythroid leukemia, not having achieved remission
C9401	Acute erythroid leukemia, in remission
C9402	Acute erythroid leukemia, in relapse
C942	Acute megakaryoblastic leukemia
C9420	Acute megakaryoblastic leukemia not having achieved remission
C9421	Acute megakaryoblastic leukemia, in remission
C9422	Acute megakaryoblastic leukemia, in relapse
C943	Mast cell leukemia
C9430	Mast cell leukemia not having achieved remission
C9431	Mast cell leukemia, in remission
C9432	Mast cell leukemia, in relapse
C944	Acute panmyelosis with myelofibrosis
C9440	Acute panmyelosis with myelofibrosis not having achieved remission
C9441	Acute panmyelosis with myelofibrosis, in remission
C9442	Acute panmyelosis with myelofibrosis, in relapse
C946	Myelodysplastic disease, not classified
C948	Other specified leukemias
C9480	Other specified leukemias not having achieved remission
C9481	Other specified leukemias, in remission
C9482	Other specified leukemias, in relapse
C95	Leukemia of unspecified cell type
C950	Acute leukemia of unspecified cell type
C9500	Acute leukemia of unspecified cell type not having achieved remission
C9501	Acute leukemia of unspecified cell type, in remission
C9502	Acute leukemia of unspecified cell type, in relapse
C951	Chronic leukemia of unspecified cell type
C9510	Chronic leukemia of unspecified cell type not having achieved remission
C9511	Chronic leukemia of unspecified cell type, in remission
C9512	Chronic leukemia of unspecified cell type, in relapse
C959	Leukemia, unspecified
C9590	Leukemia, unspecified not having achieved remission
C9591	Leukemia, unspecified, in remission
C9592	Leukemia, unspecified, in relapse
C96	Other and unspecified malignant neoplasms of lymphoid, hematopoietic and related tissue
C960	Multifocal and multisystemic (disseminated) Langerhans-cell histiocytosis
C962	Malignant mast cell tumor
C9620	Malignant mast cell neoplasm, unspecified
C9621	Aggressive systemic mastocytosis
C9622	Mast cell sarcoma
C9629	Other malignant mast cell neoplasm
C964	Sarcoma of dendritic cells (accessory cells)
C965	Multifocal and unisystemic Langerhans-cell histiocytosis
C966	Unifocal Langerhans-cell histiocytosis
C969	Malignant neoplasm of lymphoid, hematopoietic and related tissue, unspecified
C96A	Histiocytic sarcoma
C96Z	Other specified malignant neoplasms of lymphoid, hematopoietic and related tissue
D00	Carcinoma in situ of oral cavity, esophagus and stomach
D000	Carcinoma in situ of lip, oral cavity and pharynx
D0000	Carcinoma in situ of oral cavity, unspecified site
D0001	Carcinoma in situ of labial mucosa and vermilion border
D0002	Carcinoma in situ of buccal mucosa
D0003	Carcinoma in situ of gingiva and edentulous alveolar ridge
D0004	Carcinoma in situ of soft palate
D0005	Carcinoma in situ of hard palate
D0006	Carcinoma in situ of floor of mouth
D0007	Carcinoma in situ of tongue
D0008	Carcinoma in situ of pharynx
D001	Carcinoma in situ of esophagus
D002	Carcinoma in situ of stomach
D01	Carcinoma in situ of other and unspecified digestive organs
D010	Carcinoma in situ of colon
D011	Carcinoma in situ of rectosigmoid junction
D012	Carcinoma in situ of rectum
D013	Carcinoma in situ of anus and anal canal
D014	Carcinoma in situ of other and unspecified parts of intestine
D0140	Carcinoma in situ of unspecified part of intestine
D0149	Carcinoma in situ of other parts of intestine
D015	Carcinoma in situ of liver, gallbladder and bile ducts
D017	Carcinoma in situ of other specified digestive organs
D019	Carcinoma in situ of digestive organ, unspecified
D02	Carcinoma in situ of middle ear and respiratory system
D020	Carcinoma in situ of larynx
D021	Carcinoma in situ of trachea
D022	Carcinoma in situ of bronchus and lung
D0220	Carcinoma in situ of unspecified bronchus and lung
D0221	Carcinoma in situ of right bronchus and lung
D0222	Carcinoma in situ of left bronchus and lung
D023	Carcinoma in situ of other parts of respiratory system
D024	Carcinoma in situ of respiratory system, unspecified
D03	Melanoma in situ
D030	Melanoma in situ of lip
D031	Melanoma in situ of eyelid, including canthus
D0310	Melanoma in situ of unspecified eyelid, including canthus
D0311	Melanoma in situ of right eyelid, including canthus
D03111	Melanoma in situ of right upper eyelid, including canthus
D03112	Melanoma in situ of right lower eyelid, including canthus
D0312	Melanoma in situ of left eyelid, including canthus
D03121	Melanoma in situ of left upper eyelid, including canthus
D03122	Melanoma in situ of left lower eyelid, including canthus
D032	Melanoma in situ of ear and external auricular canal
D0320	Melanoma in situ of unspecified ear and external auricular canal
D0321	Melanoma in situ of right ear and external auricular canal
D0322	Melanoma in situ of left ear and external auricular canal
D033	Melanoma in situ of other and unspecified parts of face
D0330	Melanoma in situ of unspecified part of face
D0339	Melanoma in situ of other parts of face
D034	Melanoma in situ of scalp and neck
D035	Melanoma in situ of trunk
D0351	Melanoma in situ of anal skin
D0352	Melanoma in situ of breast (skin) (soft tissue)
D0359	Melanoma in situ of other part of trunk
D036	Melanoma in situ of upper limb, including shoulder
D0360	Melanoma in situ of unspecified upper limb, including shoulder
D0361	Melanoma in situ of right upper limb, including shoulder
D0362	Melanoma in situ of left upper limb, including shoulder
D037	Melanoma in situ of lower limb, including hip
D0370	Melanoma in situ of unspecified lower limb, including hip
D0371	Melanoma in situ of right lower limb, including hip
D0372	Melanoma in situ of left lower limb, including hip
D038	Melanoma in situ of other sites
D039	Melanoma in situ, unspecified
D04	Carcinoma in situ of skin
D040	Carcinoma in situ of skin of lip
D041	Carcinoma in situ of skin of eyelid, including canthus
D0410	Carcinoma in situ of skin of unspecified eyelid, including canthus
D0411	Carcinoma in situ of skin of right eyelid, including canthus
D04111	Carcinoma in situ of skin of right upper eyelid, including canthus
D04112	Carcinoma in situ of skin of right lower eyelid, including canthus
D0412	Carcinoma in situ of skin of left eyelid, including canthus
D04121	Carcinoma in situ of skin of left upper eyelid, including canthus
D04122	Carcinoma in situ of skin of left lower eyelid, including canthus
D042	Carcinoma in situ of skin of ear and external auricular canal
D0420	Carcinoma in situ of skin of unspecified ear and external auricular canal
D0421	Carcinoma in situ of skin of right ear and external auricular canal
D0422	Carcinoma in situ of skin of left ear and external auricular canal
D043	Carcinoma in situ of skin of other and unspecified parts of face
D0430	Carcinoma in situ of skin of unspecified part of face
D0439	Carcinoma in situ of skin of other parts of face
D044	Carcinoma in situ of skin of scalp and neck
D045	Carcinoma in situ of skin of trunk
D046	Carcinoma in situ of skin of upper limb, including shoulder
D0460	Carcinoma in situ of skin of unspecified upper limb, including shoulder
D0461	Carcinoma in situ of skin of right upper limb, including shoulder
D0462	Carcinoma in situ of skin of left upper limb, including shoulder
D047	Carcinoma in situ of skin of lower limb, including hip
D0470	Carcinoma in situ of skin of unspecified lower limb, including hip
D0471	Carcinoma in situ of skin of right lower limb, including hip
D0472	Carcinoma in situ of skin of left lower limb, including hip
D048	Carcinoma in situ of skin of other sites
D049	Carcinoma in situ of skin, unspecified
D05	Carcinoma in situ of breast
D050	Lobular carcinoma in situ of breast
D0500	Lobular carcinoma in situ of unspecified breast
D0501	Lobular carcinoma in situ of right breast
D0502	Lobular carcinoma in situ of left breast
D051	Intraductal carcinoma in situ of breast
D0510	Intraductal carcinoma in situ of unspecified breast
D0511	Intraductal carcinoma in situ of right breast
D0512	Intraductal carcinoma in situ of left breast
D058	Other specified type of carcinoma in situ of breast
D0580	Other specified type of carcinoma in situ of unspecified breast
D0581	Other specified type of carcinoma in situ of right breast
D0582	Other specified type of carcinoma in situ of left breast
D059	Unspecified type of carcinoma in situ of breast
D0590	Unspecified type of carcinoma in situ of unspecified breast
D0591	Unspecified type of carcinoma in situ of right breast
D0592	Unspecified type of carcinoma in situ of left breast
D06	Carcinoma in situ of cervix uteri
D060	Carcinoma in situ of endocervix
D061	Carcinoma in situ of exocervix
D067	Carcinoma in situ of other parts of cervix
D069	Carcinoma in situ of cervix, unspecified
D07	Carcinoma in situ of other and unspecified genital organs
D070	Carcinoma in situ of endometrium
D071	Carcinoma in situ of vulva
D072	Carcinoma in situ of vagina
D073	Carcinoma in situ of other and unspecified female genital organs
D0730	Carcinoma in situ of unspecified female genital organs
D0739	Carcinoma in situ of other female genital organs
D074	Carcinoma in situ of penis
D075	Carcinoma in situ of prostate
D076	Carcinoma in situ of other and unspecified male genital organs
D0760	Carcinoma in situ of unspecified male genital organs
D0761	Carcinoma in situ of scrotum
D0769	Carcinoma in situ of other male genital organs
D09	Carcinoma in situ of other and unspecified sites
D090	Carcinoma in situ of bladder
D091	Carcinoma in situ of other and unspecified urinary organs
D0910	Carcinoma in situ of unspecified urinary organ
D0919	Carcinoma in situ of other urinary organs
D092	Carcinoma in situ of eye
D0920	Carcinoma in situ of unspecified eye
D0921	Carcinoma in situ of right eye
D0922	Carcinoma in situ of left eye
D093	Carcinoma in situ of thyroid and other endocrine glands
D098	Carcinoma in situ of other specified sites
D099	Carcinoma in situ, unspecified
