# Supplementary material for: Prevalence and Correlates of Firearm Screening and Counseling in Primary Care in Southeast Michigan
Source: AJPM Focus. 2025 May 23;4(6):100370. doi: 10.1016/j.focus.2025.100370 (PMC12480869; doi:10.1016/j.focus.2025.100370)
Supplement: Supplementary file 4 [file mmc4.xlsx]

## Sheet: CHF
CODE	FULL_DESCRIPTION
I0981	Rheumatic heart failure
I110	Hypertensive heart disease with heart failure
I130	Hypertensive heart and chronic kidney disease with heart failure and stage 1 through stage 4 chronic kidney disease, or unspecified chronic kidney disease
I132	Hypertensive heart and chronic kidney disease with heart failure and with stage 5 chronic kidney disease, or end stage renal disease
I255	Ischemic cardiomyopathy
I42	Cardiomyopathy
I425	Other restrictive cardiomyopathy
I426	Alcoholic cardiomyopathy
I427	Cardiomyopathy due to drug and external agent
I428	Other cardiomyopathies
I429	Cardiomyopathy, unspecified
I43	Cardiomyopathy in diseases classified elsewhere
I50	Heart failure
I501	Left ventricular failure
I502	Systolic (congestive) heart failure
I5020	Unspecified systolic (congestive) heart failure
I5021	Acute systolic (congestive) heart failure
I5022	Chronic systolic (congestive) heart failure
I5023	Acute on chronic systolic (congestive) heart failure
I503	Diastolic (congestive) heart failure
I5030	Unspecified diastolic (congestive) heart failure
I5031	Acute diastolic (congestive) heart failure
I5032	Chronic diastolic (congestive) heart failure
I5033	Acute on chronic diastolic (congestive) heart failure
I504	Combined systolic (congestive) and diastolic (congestive) heart failure
I5040	Unspecified combined systolic (congestive) and diastolic (congestive) heart failure
I5041	Acute combined systolic (congestive) and diastolic (congestive) heart failure
I5042	Chronic combined systolic (congestive) and diastolic (congestive) heart failure
I5043	Acute on chronic combined systolic (congestive) and diastolic (congestive) heart failure
I508	Other heart failure
I5081	Right heart failure
I50810	Right heart failure, unspecified
I50811	Acute right heart failure
I50812	Chronic right heart failure
I50813	Acute on chronic right heart failure
I50814	Right heart failure due to left heart failure
I5082	Biventricular heart failure
I5083	High output heart failure
I5084	End stage heart failure
I5089	Other heart failure
I509	Heart failure, unspecified
I9713	Postprocedural heart failure
I97130	Postprocedural heart failure following cardiac surgery
I97131	Postprocedural heart failure following other surgery
