# Supplementary material for: Prevalence and Correlates of Firearm Screening and Counseling in Primary Care in Southeast Michigan
Source: AJPM Focus. 2025 May 23;4(6):100370. doi: 10.1016/j.focus.2025.100370 (PMC12480869; doi:10.1016/j.focus.2025.100370)
Supplement: Supplementary file 6 [file mmc6.xlsx]

## Sheet: dementia
CODE	FULL_DESCRIPTION
F01	Vascular dementia
F015	Vascular dementia
F0150	Vascular dementia without behavioral disturbance
F0151	Vascular dementia with behavioral disturbance
F02	Dementia in other diseases classified elsewhere
F028	Dementia in other diseases classified elsewhere
F0280	Dementia in other diseases classified elsewhere without behavioral disturbance
F0281	Dementia in other diseases classified elsewhere with behavioral disturbance
F03	Unspecified dementia
F039	Unspecified dementia
F0390	Unspecified dementia without behavioral disturbance
F0391	Unspecified dementia with behavioral disturbance
F04	Amnestic disorder due to known physiological condition
F1027	Alcohol dependence with alcohol-induced persisting dementia
F1097	Alcohol use, unspecified with alcohol-induced persisting dementia
F1327	Sedative, hypnotic or anxiolytic dependence with sedative, hypnotic or anxiolytic-induced persisting dementia
F1397	Sedative, hypnotic or anxiolytic use, unspecified with sedative, hypnotic or anxiolytic-induced persisting dementia
F1817	Inhalant abuse with inhalant-induced dementia
F1827	Inhalant dependence with inhalant-induced dementia
F1897	Inhalant use, unspecified with inhalant-induced persisting dementia
F1917	Other psychoactive substance abuse with psychoactive substance-induced persisting dementia
F1927	Other psychoactive substance dependence with psychoactive substance-induced persisting dementia
F1997	Other psychoactive substance use, unspecified with psychoactive substance-induced persisting dementia
F70	Mild intellectual disabilities
F71	Moderate intellectual disabilities
F72	Severe intellectual disabilities
F73	Profound intellectual disabilities
F78	Other intellectual disabilities
F78A	Other genetic related intellectual disabilities
F78A1	SYNGAP1-related intellectual disability
F78A9	Other genetic related intellectual disability
F79	Unspecified intellectual disabilities
F80	Specific developmental disorders of speech and language
F800	Phonological disorder
F801	Expressive language disorder
F802	Mixed receptive-expressive language disorder
F804	Speech and language development delay due to hearing loss
F808	Other developmental disorders of speech and language
F8081	Childhood onset fluency disorder
F8082	Social pragmatic communication disorder
F8089	Other developmental disorders of speech and language
F809	Developmental disorder of speech and language, unspecified
F81	Specific developmental disorders of scholastic skills
F810	Specific reading disorder
F812	Mathematics disorder
F818	Other developmental disorders of scholastic skills
F8181	Disorder of written expression
F8189	Other developmental disorders of scholastic skills
F819	Developmental disorder of scholastic skills, unspecified
F82	Specific developmental disorder of motor function
F84	Pervasive developmental disorders
F848	Other pervasive developmental disorders
F849	Pervasive developmental disorder, unspecified
G13	Systemic atrophies primarily affecting central nervous system in diseases classified elsewhere
G130	Paraneoplastic neuromyopathy and neuropathy
G131	Other systemic atrophy primarily affecting central nervous system in neoplastic disease
G132	Systemic atrophy primarily affecting the central nervous system in myxedema
G138	Systemic atrophy primarily affecting central nervous system in other diseases classified elsewhere
G30	Alzheimer's disease
G300	Alzheimer's disease with early onset
G301	Alzheimer's disease with late onset
G308	Other Alzheimer's disease
G309	Alzheimer's disease, unspecified
G31	Other degenerative diseases of nervous system, not elsewhere classified
G310	Frontotemporal dementia
G3101	Pick's disease
G3109	Other frontotemporal dementia
G311	Senile degeneration of brain, not elsewhere classified
G312	Degeneration of nervous system due to alcohol
G318	Other specified degenerative diseases of nervous system
G3181	Alpers disease
G3182	Leigh's disease
G3183	Dementia with Lewy bodies
G3184	Mild cognitive impairment, so stated
G3185	Corticobasal degeneration
G914	Hydrocephalus in diseases classified elsewhere
G94	Other disorders of brain in diseases classified elsewhere
R410	Disorientation, unspecified
R411	Anterograde amnesia
R412	Retrograde amnesia
R413	Other amnesia
R4181	Age-related cognitive decline
