# Supplementary material for: Prevalence and Correlates of Firearm Screening and Counseling in Primary Care in Southeast Michigan
Source: AJPM Focus. 2025 May 23;4(6):100370. doi: 10.1016/j.focus.2025.100370 (PMC12480869; doi:10.1016/j.focus.2025.100370)
Supplement: Supplementary file 7 [file mmc7.xlsx]

## Sheet: diabetes
CODE	FULL_DESCRIPTION
E08	Diabetes mellitus due to underlying condition
E080	Diabetes mellitus due to underlying condition with hyperosmolarity
E0800	Diabetes mellitus due to underlying condition with hyperosmolarity without nonketotic hyperglycemic-hyperosmolar coma (NKHHC)
E0801	Diabetes mellitus due to underlying condition with hyperosmolarity with coma
E081	Diabetes mellitus due to underlying condition with ketoacidosis
E0810	Diabetes mellitus due to underlying condition with ketoacidosis without coma
E0811	Diabetes mellitus due to underlying condition with ketoacidosis with coma
E086	Diabetes mellitus due to underlying condition with other specified complications
E0861	Diabetes mellitus due to underlying condition with diabetic arthropathy
E08610	Diabetes mellitus due to underlying condition with diabetic neuropathic arthropathy
E08618	Diabetes mellitus due to underlying condition with other diabetic arthropathy
E0862	Diabetes mellitus due to underlying condition with skin complications
E08620	Diabetes mellitus due to underlying condition with diabetic dermatitis
E08621	Diabetes mellitus due to underlying condition with foot ulcer
E08622	Diabetes mellitus due to underlying condition with other skin ulcer
E08628	Diabetes mellitus due to underlying condition with other skin complications
E0863	Diabetes mellitus due to underlying condition with oral complications
E08630	Diabetes mellitus due to underlying condition with periodontal disease
E08638	Diabetes mellitus due to underlying condition with other oral complications
E0864	Diabetes mellitus due to underlying condition with hypoglycemia
E08641	Diabetes mellitus due to underlying condition with hypoglycemia with coma
E08649	Diabetes mellitus due to underlying condition with hypoglycemia without coma
E0865	Diabetes mellitus due to underlying condition with hyperglycemia
E0869	Diabetes mellitus due to underlying condition with other specified complication
E088	Diabetes mellitus due to underlying condition with unspecified complications
E089	Diabetes mellitus due to underlying condition without complications
E09	Drug or chemical induced diabetes mellitus
E090	Drug or chemical induced diabetes mellitus with hyperosmolarity
E0900	Drug or chemical induced diabetes mellitus with hyperosmolarity without nonketotic hyperglycemic-hyperosmolar coma (NKHHC)
E0901	Drug or chemical induced diabetes mellitus with hyperosmolarity with coma
E091	Drug or chemical induced diabetes mellitus with ketoacidosis
E0910	Drug or chemical induced diabetes mellitus with ketoacidosis without coma
E0911	Drug or chemical induced diabetes mellitus with ketoacidosis with coma
E096	Drug or chemical induced diabetes mellitus with other specified complications
E0961	Drug or chemical induced diabetes mellitus with diabetic arthropathy
E09610	Drug or chemical induced diabetes mellitus with diabetic neuropathic arthropathy
E09618	Drug or chemical induced diabetes mellitus with other diabetic arthropathy
E0962	Drug or chemical induced diabetes mellitus with skin complications
E09620	Drug or chemical induced diabetes mellitus with diabetic dermatitis
E09621	Drug or chemical induced diabetes mellitus with foot ulcer
E09622	Drug or chemical induced diabetes mellitus with other skin ulcer
E09628	Drug or chemical induced diabetes mellitus with other skin complications
E0963	Drug or chemical induced diabetes mellitus with oral complications
E09630	Drug or chemical induced diabetes mellitus with periodontal disease
E09638	Drug or chemical induced diabetes mellitus with other oral complications
E0964	Drug or chemical induced diabetes mellitus with hypoglycemia
E09641	Drug or chemical induced diabetes mellitus with hypoglycemia with coma
E09649	Drug or chemical induced diabetes mellitus with hypoglycemia without coma
E0965	Drug or chemical induced diabetes mellitus with hyperglycemia
E0969	Drug or chemical induced diabetes mellitus with other specified complication
E098	Drug or chemical induced diabetes mellitus with unspecified complications
E099	Drug or chemical induced diabetes mellitus without complications
E10	Type 1 diabetes mellitus
E101	Type 1 diabetes mellitus with ketoacidosis
E1010	Type 1 diabetes mellitus with ketoacidosis without coma
E1011	Type 1 diabetes mellitus with ketoacidosis with coma
E106	Type 1 diabetes mellitus with other specified complications
E1061	Type 1 diabetes mellitus with diabetic arthropathy
E10610	Type 1 diabetes mellitus with diabetic neuropathic arthropathy
E10618	Type 1 diabetes mellitus with other diabetic arthropathy
E1062	Type 1 diabetes mellitus with skin complications
E10620	Type 1 diabetes mellitus with diabetic dermatitis
E10621	Type 1 diabetes mellitus with foot ulcer
E10622	Type 1 diabetes mellitus with other skin ulcer
E10628	Type 1 diabetes mellitus with other skin complications
E1063	Type 1 diabetes mellitus with oral complications
E10630	Type 1 diabetes mellitus with periodontal disease
E10638	Type 1 diabetes mellitus with other oral complications
E1064	Type 1 diabetes mellitus with hypoglycemia
E10641	Type 1 diabetes mellitus with hypoglycemia with coma
E10649	Type 1 diabetes mellitus with hypoglycemia without coma
E1065	Type 1 diabetes mellitus with hyperglycemia
E1069	Type 1 diabetes mellitus with other specified complication
E108	Type 1 diabetes mellitus with unspecified complications
E109	Type 1 diabetes mellitus without complications
E11	Type 2 diabetes mellitus
E110	Type 2 diabetes mellitus with hyperosmolarity
E1100	Type 2 diabetes mellitus with hyperosmolarity without nonketotic hyperglycemic-hyperosmolar coma (NKHHC)
E1101	Type 2 diabetes mellitus with hyperosmolarity with coma
E111	Type 2 diabetes mellitus with ketoacidosis
E1110	Type 2 diabetes mellitus with ketoacidosis without coma
E1111	Type 2 diabetes mellitus with ketoacidosis with coma
E116	Type 2 diabetes mellitus with other specified complications
E1161	Type 2 diabetes mellitus with diabetic arthropathy
E11610	Type 2 diabetes mellitus with diabetic neuropathic arthropathy
E11618	Type 2 diabetes mellitus with other diabetic arthropathy
E1162	Type 2 diabetes mellitus with skin complications
E11620	Type 2 diabetes mellitus with diabetic dermatitis
E11621	Type 2 diabetes mellitus with foot ulcer
E11622	Type 2 diabetes mellitus with other skin ulcer
E11628	Type 2 diabetes mellitus with other skin complications
E1163	Type 2 diabetes mellitus with oral complications
E11630	Type 2 diabetes mellitus with periodontal disease
E11638	Type 2 diabetes mellitus with other oral complications
E1164	Type 2 diabetes mellitus with hypoglycemia
E11641	Type 2 diabetes mellitus with hypoglycemia with coma
E11649	Type 2 diabetes mellitus with hypoglycemia without coma
E1165	Type 2 diabetes mellitus with hyperglycemia
E1169	Type 2 diabetes mellitus with other specified complication
E118	Type 2 diabetes mellitus with unspecified complications
E119	Type 2 diabetes mellitus without complications
E13	Other specified diabetes mellitus
E130	Other specified diabetes mellitus with hyperosmolarity
E1300	Other specified diabetes mellitus with hyperosmolarity without nonketotic hyperglycemic-hyperosmolar coma (NKHHC)
E1301	Other specified diabetes mellitus with hyperosmolarity with coma
E131	Other specified diabetes mellitus with ketoacidosis
E1310	Other specified diabetes mellitus with ketoacidosis without coma
E1311	Other specified diabetes mellitus with ketoacidosis with coma
E132	Other specified diabetes mellitus with kidney complications
E136	Other specified diabetes mellitus with other specified complications
E1361	Other specified diabetes mellitus with diabetic arthropathy
E13610	Other specified diabetes mellitus with diabetic neuropathic arthropathy
E13618	Other specified diabetes mellitus with other diabetic arthropathy
E1362	Other specified diabetes mellitus with skin complications
E13620	Other specified diabetes mellitus with diabetic dermatitis
E13621	Other specified diabetes mellitus with foot ulcer
E13622	Other specified diabetes mellitus with other skin ulcer
E13628	Other specified diabetes mellitus with other skin complications
E1363	Other specified diabetes mellitus with oral complications
E13630	Other specified diabetes mellitus with periodontal disease
E13638	Other specified diabetes mellitus with other oral complications
E1364	Other specified diabetes mellitus with hypoglycemia
E13641	Other specified diabetes mellitus with hypoglycemia with coma
E13649	Other specified diabetes mellitus with hypoglycemia without coma
E1365	Other specified diabetes mellitus with hyperglycemia
E1369	Other specified diabetes mellitus with other specified complication
E138	Other specified diabetes mellitus with unspecified complications
E139	Other specified diabetes mellitus without complications
O24	Diabetes mellitus in pregnancy, childbirth, and the puerperium
O240	Pre-existing diabetes mellitus, type 1, in pregnancy, childbirth and the puerperium
O2401	Pre-existing diabetes mellitus, type 1, in pregnancy
O24011	Pre-existing diabetes mellitus, type 1, in pregnancy, first trimester
O24012	Pre-existing diabetes mellitus, type 1, in pregnancy, second trimester
O24013	Pre-existing diabetes mellitus, type 1, in pregnancy, third trimester
O24019	Pre-existing diabetes mellitus, type 1, in pregnancy, unspecified trimester
O2402	Pre-existing diabetes mellitus, type 1, in childbirth
O2403	Pre-existing diabetes mellitus, type 1, in the puerperium
O241	Pre-existing diabetes mellitus, type 2, in pregnancy, childbirth and the puerperium
O2411	Pre-existing diabetes mellitus, type 2, in pregnancy
O24111	Pre-existing diabetes mellitus, type 2, in pregnancy, first trimester
O24112	Pre-existing diabetes mellitus, type 2, in pregnancy, second trimester
O24113	Pre-existing diabetes mellitus, type 2, in pregnancy, third trimester
O24119	Pre-existing diabetes mellitus, type 2, in pregnancy, unspecified trimester
O2412	Pre-existing diabetes mellitus, type 2, in childbirth
O2413	Pre-existing diabetes mellitus, type 2, in the puerperium
O243	Unspecified pre-existing diabetes mellitus in pregnancy, childbirth and the puerperium
O2431	Unspecified pre-existing diabetes mellitus in pregnancy
O24311	Unspecified pre-existing diabetes mellitus in pregnancy, first trimester
O24312	Unspecified pre-existing diabetes mellitus in pregnancy, second trimester
O24313	Unspecified pre-existing diabetes mellitus in pregnancy, third trimester
O24319	Unspecified pre-existing diabetes mellitus in pregnancy, unspecified trimester
O2432	Unspecified pre-existing diabetes mellitus in childbirth
O2433	Unspecified pre-existing diabetes mellitus in the puerperium
O248	Other pre-existing diabetes mellitus in pregnancy, childbirth, and the puerperium
O2481	Other pre-existing diabetes mellitus in pregnancy
O24811	Other pre-existing diabetes mellitus in pregnancy, first trimester
O24812	Other pre-existing diabetes mellitus in pregnancy, second trimester
O24813	Other pre-existing diabetes mellitus in pregnancy, third trimester
O24819	Other pre-existing diabetes mellitus in pregnancy, unspecified trimester
O2482	Other pre-existing diabetes mellitus in childbirth
O2483	Other pre-existing diabetes mellitus in the puerperium
O249	Unspecified diabetes mellitus in pregnancy, childbirth and the puerperium
O2491	Unspecified diabetes mellitus in pregnancy
O24911	Unspecified diabetes mellitus in pregnancy, first trimester
O24912	Unspecified diabetes mellitus in pregnancy, second trimester
O24913	Unspecified diabetes mellitus in pregnancy, third trimester
O24919	Unspecified diabetes mellitus in pregnancy, unspecified trimester
O2492	Unspecified diabetes mellitus in childbirth
O2493	Unspecified diabetes mellitus in the puerperium
