# Supplementary material for: Prevalence and Correlates of Firearm Screening and Counseling in Primary Care in Southeast Michigan
Source: AJPM Focus. 2025 May 23;4(6):100370. doi: 10.1016/j.focus.2025.100370 (PMC12480869; doi:10.1016/j.focus.2025.100370)
Supplement: Supplementary file 9 [file mmc9.xlsx]

## Sheet: hemiplegia_quadriplegia
CODE	FULL_DESCRIPTION
G041	Tropical spastic paraplegia
G114	Hereditary spastic paraplegia
G800	Spastic quadriplegic cerebral palsy
G801	Spastic diplegic cerebral palsy
G802	Spastic hemiplegic cerebral palsy
G81	Hemiplegia and hemiparesis
G810	Flaccid hemiplegia
G8100	Flaccid hemiplegia affecting unspecified side
G8101	Flaccid hemiplegia affecting right dominant side
G8102	Flaccid hemiplegia affecting left dominant side
G8103	Flaccid hemiplegia affecting right nondominant side
G8104	Flaccid hemiplegia affecting left nondominant side
G811	Spastic hemiplegia
G8110	Spastic hemiplegia affecting unspecified side
G8111	Spastic hemiplegia affecting right dominant side
G8112	Spastic hemiplegia affecting left dominant side
G8113	Spastic hemiplegia affecting right nondominant side
G8114	Spastic hemiplegia affecting left nondominant side
G819	Hemiplegia, unspecified
G8190	Hemiplegia, unspecified affecting unspecified side
G8191	Hemiplegia, unspecified affecting right dominant side
G8192	Hemiplegia, unspecified affecting left dominant side
G8193	Hemiplegia, unspecified affecting right nondominant side
G8194	Hemiplegia, unspecified affecting left nondominant side
G82	Paraplegia (paraparesis) and quadriplegia (quadriparesis)
G822	Paraplegia
G8220	Paraplegia, unspecified
G8221	Paraplegia, complete
G8222	Paraplegia, incomplete
G825	Quadriplegia
G8250	Quadriplegia, unspecified
G8251	Quadriplegia, C1-C4 complete
G8252	Quadriplegia, C1-C4 incomplete
G8253	Quadriplegia, C5-C7 complete
G8254	Quadriplegia, C5-C7 incomplete
G83	Other paralytic syndromes
G830	Diplegia of upper limbs
G831	Monoplegia of lower limb
G8310	Monoplegia of lower limb affecting unspecified side
G8311	Monoplegia of lower limb affecting right dominant side
G8312	Monoplegia of lower limb affecting left dominant side
G8313	Monoplegia of lower limb affecting right nondominant side
G8314	Monoplegia of lower limb affecting left nondominant side
G832	Monoplegia of upper limb
G8320	Monoplegia of upper limb affecting unspecified side
G8321	Monoplegia of upper limb affecting right dominant side
G8322	Monoplegia of upper limb affecting left dominant side
G8323	Monoplegia of upper limb affecting right nondominant side
G8324	Monoplegia of upper limb affecting left nondominant side
G833	Monoplegia, unspecified
G8330	Monoplegia, unspecified affecting unspecified side
G8331	Monoplegia, unspecified affecting right dominant side
G8332	Monoplegia, unspecified affecting left dominant side
G8333	Monoplegia, unspecified affecting right nondominant side
G8334	Monoplegia, unspecified affecting left nondominant side
G834	Cauda equina syndrome
G835	Locked-in state
G838	Other specified paralytic syndromes
G8381	Brown-Sequard syndrome
G8382	Anterior cord syndrome
G8383	Posterior cord syndrome
G8384	Todd's paralysis (postepileptic)
G8389	Other specified paralytic syndromes
G839	Paralytic syndrome, unspecified
I6903	Monoplegia of upper limb following nontraumatic subarachnoid hemorrhage
I69031	Monoplegia of upper limb following nontraumatic subarachnoid hemorrhage affecting right dominant side
I69032	Monoplegia of upper limb following nontraumatic subarachnoid hemorrhage affecting left dominant side
I69033	Monoplegia of upper limb following nontraumatic subarachnoid hemorrhage affecting right non-dominant side
I69034	Monoplegia of upper limb following nontraumatic subarachnoid hemorrhage affecting left non-dominant side
I69039	Monoplegia of upper limb following nontraumatic subarachnoid hemorrhage affecting unspecified side
I6904	Monoplegia of lower limb following nontraumatic subarachnoid hemorrhage
I69041	Monoplegia of lower limb following nontraumatic subarachnoid hemorrhage affecting right dominant side
I69042	Monoplegia of lower limb following nontraumatic subarachnoid hemorrhage affecting left dominant side
I69043	Monoplegia of lower limb following nontraumatic subarachnoid hemorrhage affecting right non-dominant side
I69044	Monoplegia of lower limb following nontraumatic subarachnoid hemorrhage affecting left non-dominant side
I69049	Monoplegia of lower limb following nontraumatic subarachnoid hemorrhage affecting unspecified side
I6905	Hemiplegia and hemiparesis following nontraumatic subarachnoid hemorrhage
I69051	Hemiplegia and hemiparesis following nontraumatic subarachnoid hemorrhage affecting right dominant side
I69052	Hemiplegia and hemiparesis following nontraumatic subarachnoid hemorrhage affecting left dominant side
I69053	Hemiplegia and hemiparesis following nontraumatic subarachnoid hemorrhage affecting right non-dominant side
I69054	Hemiplegia and hemiparesis following nontraumatic subarachnoid hemorrhage affecting left non-dominant side
I69059	Hemiplegia and hemiparesis following nontraumatic subarachnoid hemorrhage affecting unspecified side
I6906	Other paralytic syndrome following nontraumatic subarachnoid hemorrhage
I69061	Other paralytic syndrome following nontraumatic subarachnoid hemorrhage affecting right dominant side
I69062	Other paralytic syndrome following nontraumatic subarachnoid hemorrhage affecting left dominant side
I69063	Other paralytic syndrome following nontraumatic subarachnoid hemorrhage affecting right non-dominant side
I69064	Other paralytic syndrome following nontraumatic subarachnoid hemorrhage affecting left non-dominant side
I69065	Other paralytic syndrome following nontraumatic subarachnoid hemorrhage, bilateral
I69069	Other paralytic syndrome following nontraumatic subarachnoid hemorrhage affecting unspecified side
I6913	Monoplegia of upper limb following nontraumatic intracerebral hemorrhage
I69131	Monoplegia of upper limb following nontraumatic intracerebral hemorrhage affecting right dominant side
I69132	Monoplegia of upper limb following nontraumatic intracerebral hemorrhage affecting left dominant side
I69133	Monoplegia of upper limb following nontraumatic intracerebral hemorrhage affecting right non-dominant side
I69134	Monoplegia of upper limb following nontraumatic intracerebral hemorrhage affecting left non-dominant side
I69139	Monoplegia of upper limb following nontraumatic intracerebral hemorrhage affecting unspecified side
I6914	Monoplegia of lower limb following nontraumatic intracerebral hemorrhage
I69141	Monoplegia of lower limb following nontraumatic intracerebral hemorrhage affecting right dominant side
I69142	Monoplegia of lower limb following nontraumatic intracerebral hemorrhage affecting left dominant side
I69143	Monoplegia of lower limb following nontraumatic intracerebral hemorrhage affecting right non-dominant side
I69144	Monoplegia of lower limb following nontraumatic intracerebral hemorrhage affecting left non-dominant side
I69149	Monoplegia of lower limb following nontraumatic intracerebral hemorrhage affecting unspecified side
I6915	Hemiplegia and hemiparesis following nontraumatic intracerebral hemorrhage
I69151	Hemiplegia and hemiparesis following nontraumatic intracerebral hemorrhage affecting right dominant side
I69152	Hemiplegia and hemiparesis following nontraumatic intracerebral hemorrhage affecting left dominant side
I69153	Hemiplegia and hemiparesis following nontraumatic intracerebral hemorrhage affecting right non-dominant side
I69154	Hemiplegia and hemiparesis following nontraumatic intracerebral hemorrhage affecting left non-dominant side
I69159	Hemiplegia and hemiparesis following nontraumatic intracerebral hemorrhage affecting unspecified side
I6916	Other paralytic syndrome following nontraumatic intracerebral hemorrhage
I69161	Other paralytic syndrome following nontraumatic intracerebral hemorrhage affecting right dominant side
I69162	Other paralytic syndrome following nontraumatic intracerebral hemorrhage affecting left dominant side
I69163	Other paralytic syndrome following nontraumatic intracerebral hemorrhage affecting right non-dominant side
I69164	Other paralytic syndrome following nontraumatic intracerebral hemorrhage affecting left non-dominant side
I69165	Other paralytic syndrome following nontraumatic intracerebral hemorrhage, bilateral
I69169	Other paralytic syndrome following nontraumatic intracerebral hemorrhage affecting unspecified side
I6923	Monoplegia of upper limb following other nontraumatic intracranial hemorrhage
I69231	Monoplegia of upper limb following other nontraumatic intracranial hemorrhage affecting right dominant side
I69232	Monoplegia of upper limb following other nontraumatic intracranial hemorrhage affecting left dominant side
I69233	Monoplegia of upper limb following other nontraumatic intracranial hemorrhage affecting right non-dominant side
I69234	Monoplegia of upper limb following other nontraumatic intracranial hemorrhage affecting left non-dominant side
I69239	Monoplegia of upper limb following other nontraumatic intracranial hemorrhage affecting unspecified side
I6924	Monoplegia of lower limb following other nontraumatic intracranial hemorrhage
I69241	Monoplegia of lower limb following other nontraumatic intracranial hemorrhage affecting right dominant side
I69242	Monoplegia of lower limb following other nontraumatic intracranial hemorrhage affecting left dominant side
I69243	Monoplegia of lower limb following other nontraumatic intracranial hemorrhage affecting right non-dominant side
I69244	Monoplegia of lower limb following other nontraumatic intracranial hemorrhage affecting left non-dominant side
I69249	Monoplegia of lower limb following other nontraumatic intracranial hemorrhage affecting unspecified side
I6925	Hemiplegia and hemiparesis following other nontraumatic intracranial hemorrhage
I69251	Hemiplegia and hemiparesis following other nontraumatic intracranial hemorrhage affecting right dominant side
I69252	Hemiplegia and hemiparesis following other nontraumatic intracranial hemorrhage affecting left dominant side
I69253	Hemiplegia and hemiparesis following other nontraumatic intracranial hemorrhage affecting right non-dominant side
I69254	Hemiplegia and hemiparesis following other nontraumatic intracranial hemorrhage affecting left non-dominant side
I69259	Hemiplegia and hemiparesis following other nontraumatic intracranial hemorrhage affecting unspecified side
I6926	Other paralytic syndrome following other nontraumatic intracranial hemorrhage
I69261	Other paralytic syndrome following other nontraumatic intracranial hemorrhage affecting right dominant side
I69262	Other paralytic syndrome following other nontraumatic intracranial hemorrhage affecting left dominant side
I69263	Other paralytic syndrome following other nontraumatic intracranial hemorrhage affecting right non-dominant side
I69264	Other paralytic syndrome following other nontraumatic intracranial hemorrhage affecting left non-dominant side
I69265	Other paralytic syndrome following other nontraumatic intracranial hemorrhage, bilateral
I69269	Other paralytic syndrome following other nontraumatic intracranial hemorrhage affecting unspecified side
I6933	Monoplegia of upper limb following cerebral infarction
I69331	Monoplegia of upper limb following cerebral infarction affecting right dominant side
I69332	Monoplegia of upper limb following cerebral infarction affecting left dominant side
I69333	Monoplegia of upper limb following cerebral infarction affecting right non-dominant side
I69334	Monoplegia of upper limb following cerebral infarction affecting left non-dominant side
I69339	Monoplegia of upper limb following cerebral infarction affecting unspecified side
I6934	Monoplegia of lower limb following cerebral infarction
I69341	Monoplegia of lower limb following cerebral infarction affecting right dominant side
I69342	Monoplegia of lower limb following cerebral infarction affecting left dominant side
I69343	Monoplegia of lower limb following cerebral infarction affecting right non-dominant side
I69344	Monoplegia of lower limb following cerebral infarction affecting left non-dominant side
I69349	Monoplegia of lower limb following cerebral infarction affecting unspecified side
I6935	Hemiplegia and hemiparesis following cerebral infarction
I69351	Hemiplegia and hemiparesis following cerebral infarction affecting right dominant side
I69352	Hemiplegia and hemiparesis following cerebral infarction affecting left dominant side
I69353	Hemiplegia and hemiparesis following cerebral infarction affecting right non-dominant side
I69354	Hemiplegia and hemiparesis following cerebral infarction affecting left non-dominant side
I69359	Hemiplegia and hemiparesis following cerebral infarction affecting unspecified side
I6936	Other paralytic syndrome following cerebral infarction
I69361	Other paralytic syndrome following cerebral infarction affecting right dominant side
I69362	Other paralytic syndrome following cerebral infarction affecting left dominant side
I69363	Other paralytic syndrome following cerebral infarction affecting right non-dominant side
I69364	Other paralytic syndrome following cerebral infarction affecting left non-dominant side
I69365	Other paralytic syndrome following cerebral infarction, bilateral
I69369	Other paralytic syndrome following cerebral infarction affecting unspecified side
I6983	Monoplegia of upper limb following other cerebrovascular disease
I69831	Monoplegia of upper limb following other cerebrovascular disease affecting right dominant side
I69832	Monoplegia of upper limb following other cerebrovascular disease affecting left dominant side
I69833	Monoplegia of upper limb following other cerebrovascular disease affecting right non-dominant side
I69834	Monoplegia of upper limb following other cerebrovascular disease affecting left non-dominant side
I69839	Monoplegia of upper limb following other cerebrovascular disease affecting unspecified side
I6984	Monoplegia of lower limb following other cerebrovascular disease
I69841	Monoplegia of lower limb following other cerebrovascular disease affecting right dominant side
I69842	Monoplegia of lower limb following other cerebrovascular disease affecting left dominant side
I69843	Monoplegia of lower limb following other cerebrovascular disease affecting right non-dominant side
I69844	Monoplegia of lower limb following other cerebrovascular disease affecting left non-dominant side
I69849	Monoplegia of lower limb following other cerebrovascular disease affecting unspecified side
I6985	Hemiplegia and hemiparesis following other cerebrovascular disease
I69851	Hemiplegia and hemiparesis following other cerebrovascular disease affecting right dominant side
I69852	Hemiplegia and hemiparesis following other cerebrovascular disease affecting left dominant side
I69853	Hemiplegia and hemiparesis following other cerebrovascular disease affecting right non-dominant side
I69854	Hemiplegia and hemiparesis following other cerebrovascular disease affecting left non-dominant side
I69859	Hemiplegia and hemiparesis following other cerebrovascular disease affecting unspecified side
I6986	Other paralytic syndrome following other cerebrovascular disease
I69861	Other paralytic syndrome following other cerebrovascular disease affecting right dominant side
I69862	Other paralytic syndrome following other cerebrovascular disease affecting left dominant side
I69863	Other paralytic syndrome following other cerebrovascular disease affecting right non-dominant side
I69864	Other paralytic syndrome following other cerebrovascular disease affecting left non-dominant side
I69865	Other paralytic syndrome following other cerebrovascular disease, bilateral
I69869	Other paralytic syndrome following other cerebrovascular disease affecting unspecified side
I6993	Monoplegia of upper limb following unspecified cerebrovascular disease
I69931	Monoplegia of upper limb following unspecified cerebrovascular disease affecting right dominant side
I69932	Monoplegia of upper limb following unspecified cerebrovascular disease affecting left dominant side
I69933	Monoplegia of upper limb following unspecified cerebrovascular disease affecting right non-dominant side
I69934	Monoplegia of upper limb following unspecified cerebrovascular disease affecting left non-dominant side
I69939	Monoplegia of upper limb following unspecified cerebrovascular disease affecting unspecified side
I6994	Monoplegia of lower limb following unspecified cerebrovascular disease
I69941	Monoplegia of lower limb following unspecified cerebrovascular disease affecting right dominant side
I69942	Monoplegia of lower limb following unspecified cerebrovascular disease affecting left dominant side
I69943	Monoplegia of lower limb following unspecified cerebrovascular disease affecting right non-dominant side
I69944	Monoplegia of lower limb following unspecified cerebrovascular disease affecting left non-dominant side
I69949	Monoplegia of lower limb following unspecified cerebrovascular disease affecting unspecified side
I6995	Hemiplegia and hemiparesis following unspecified cerebrovascular disease
I69951	Hemiplegia and hemiparesis following unspecified cerebrovascular disease affecting right dominant side
I69952	Hemiplegia and hemiparesis following unspecified cerebrovascular disease affecting left dominant side
I69953	Hemiplegia and hemiparesis following unspecified cerebrovascular disease affecting right non-dominant side
I69954	Hemiplegia and hemiparesis following unspecified cerebrovascular disease affecting left non-dominant side
I69959	Hemiplegia and hemiparesis following unspecified cerebrovascular disease affecting unspecified side
I6996	Other paralytic syndrome following unspecified cerebrovascular disease
I69961	Other paralytic syndrome following unspecified cerebrovascular disease affecting right dominant side
I69962	Other paralytic syndrome following unspecified cerebrovascular disease affecting left dominant side
I69963	Other paralytic syndrome following unspecified cerebrovascular disease affecting right non-dominant side
I69964	Other paralytic syndrome following unspecified cerebrovascular disease affecting left non-dominant side
I69965	Other paralytic syndrome following unspecified cerebrovascular disease, bilateral
I69969	Other paralytic syndrome following unspecified cerebrovascular disease affecting unspecified side
R532	Functional quadriplegia
