# Supplementary material for: Prevalence and Correlates of Firearm Screening and Counseling in Primary Care in Southeast Michigan
Source: AJPM Focus. 2025 May 23;4(6):100370. doi: 10.1016/j.focus.2025.100370 (PMC12480869; doi:10.1016/j.focus.2025.100370)
Supplement: Supplementary file 10 [file mmc10.xlsx]

## Sheet: HIV_AIDS
CODE	FULL_DESCRIPTION
B20	Human immunodeficiency virus [HIV] disease
O987	Human immunodeficiency virus [HIV] disease complicating pregnancy, childbirth and the puerperium
O9871	Human immunodeficiency virus [HIV] disease complicating pregnancy
O98711	Human immunodeficiency virus [HIV] disease complicating pregnancy, first trimester
O98712	Human immunodeficiency virus [HIV] disease complicating pregnancy, second trimester
O98713	Human immunodeficiency virus [HIV] disease complicating pregnancy, third trimester
O98719	Human immunodeficiency virus [HIV] disease complicating pregnancy, unspecified trimester
O9872	Human immunodeficiency virus [HIV] disease complicating childbirth
O9873	Human immunodeficiency virus [HIV] disease complicating the puerperium
Z21	Asymptomatic human immunodeficiency virus [HIV] infection status
