# Supplementary material for: Prevalence and Correlates of Firearm Screening and Counseling in Primary Care in Southeast Michigan
Source: AJPM Focus. 2025 May 23;4(6):100370. doi: 10.1016/j.focus.2025.100370 (PMC12480869; doi:10.1016/j.focus.2025.100370)
Supplement: Supplementary file 11 [file mmc11.xlsx]

## Sheet: liver_disease
CODE	FULL_DESCRIPTION
B18	Chronic viral hepatitis
B180	Chronic viral hepatitis B with delta-agent
B181	Chronic viral hepatitis B without delta-agent
B182	Chronic viral hepatitis C
B188	Other chronic viral hepatitis
B189	Chronic viral hepatitis, unspecified
K70	Alcoholic liver disease
K700	Alcoholic fatty liver
K701	Alcoholic hepatitis
K7010	Alcoholic hepatitis without ascites
K7011	Alcoholic hepatitis with ascites
K702	Alcoholic fibrosis and sclerosis of liver
K703	Alcoholic cirrhosis of liver
K7030	Alcoholic cirrhosis of liver without ascites
K7031	Alcoholic cirrhosis of liver with ascites
K709	Alcoholic liver disease, unspecified
K71	Toxic liver disease
K710	Toxic liver disease with cholestasis
K712	Toxic liver disease with acute hepatitis
K713	Toxic liver disease with chronic persistent hepatitis
K714	Toxic liver disease with chronic lobular hepatitis
K715	Toxic liver disease with chronic active hepatitis
K7150	Toxic liver disease with chronic active hepatitis without ascites
K7151	Toxic liver disease with chronic active hepatitis with ascites
K716	Toxic liver disease with hepatitis, not elsewhere classified
K717	Toxic liver disease with fibrosis and cirrhosis of liver
K718	Toxic liver disease with other disorders of liver
K719	Toxic liver disease, unspecified
K73	Chronic hepatitis, not elsewhere classified
K730	Chronic persistent hepatitis, not elsewhere classified
K731	Chronic lobular hepatitis, not elsewhere classified
K732	Chronic active hepatitis, not elsewhere classified
K738	Other chronic hepatitis, not elsewhere classified
K739	Chronic hepatitis, unspecified
K74	Fibrosis and cirrhosis of liver
K740	Hepatic fibrosis
K7400	Hepatic fibrosis, unspecified
K7401	Hepatic fibrosis, early fibrosis
K7402	Hepatic fibrosis, advanced fibrosis
K741	Hepatic sclerosis
K742	Hepatic fibrosis with hepatic sclerosis
K743	Primary biliary cirrhosis
K744	Secondary biliary cirrhosis
K745	Biliary cirrhosis, unspecified
K746	Other and unspecified cirrhosis of liver
K7460	Unspecified cirrhosis of liver
K7469	Other cirrhosis of liver
K75	Other inflammatory liver diseases
K750	Abscess of liver
K751	Phlebitis of portal vein
K752	Nonspecific reactive hepatitis
K753	Granulomatous hepatitis, not elsewhere classified
K754	Autoimmune hepatitis
K758	Other specified inflammatory liver diseases
K7581	Nonalcoholic steatohepatitis (NASH)
K7589	Other specified inflammatory liver diseases
K759	Inflammatory liver disease, unspecified
K76	Other diseases of liver
K760	Fatty (change of) liver, not elsewhere classified
K761	Chronic passive congestion of liver
K762	Central hemorrhagic necrosis of liver
K763	Infarction of liver
K764	Peliosis hepatis
K768	Other specified diseases of liver
K7689	Other specified diseases of liver
K769	Liver disease, unspecified
K77	Liver disorders in diseases classified elsewhere
T864	Complications of liver transplant
T8640	Unspecified complication of liver transplant
T8643	Liver transplant infection
T8649	Other complications of liver transplant
Z944	Liver transplant status
