# Supplementary material for: Prevalence and Correlates of Firearm Screening and Counseling in Primary Care in Southeast Michigan
Source: AJPM Focus. 2025 May 23;4(6):100370. doi: 10.1016/j.focus.2025.100370 (PMC12480869; doi:10.1016/j.focus.2025.100370)
Supplement: Supplementary file 12 [file mmc12.xlsx]

## Sheet: liver_disease
CODE	FULL_DESCRIPTION
I85	Esophageal varices
I850	Esophageal varices
I8500	Esophageal varices without bleeding
I8501	Esophageal varices with bleeding
I851	Secondary esophageal varices
I8510	Secondary esophageal varices without bleeding
I8511	Secondary esophageal varices with bleeding
I86	Varicose veins of other sites
I860	Sublingual varices
I861	Scrotal varices
I862	Pelvic varices
I863	Vulval varices
I864	Gastric varices
I868	Varicose veins of other specified sites
K704	Alcoholic hepatic failure
K7040	Alcoholic hepatic failure without coma
K7041	Alcoholic hepatic failure with coma
K711	Toxic liver disease with hepatic necrosis
K7110	Toxic liver disease with hepatic necrosis, without coma
K7111	Toxic liver disease with hepatic necrosis, with coma
K72	Hepatic failure, not elsewhere classified
K720	Acute and subacute hepatic failure
K7200	Acute and subacute hepatic failure without coma
K7201	Acute and subacute hepatic failure with coma
K721	Chronic hepatic failure
K7210	Chronic hepatic failure without coma
K7211	Chronic hepatic failure with coma
K729	Hepatic failure, unspecified
K7290	Hepatic failure, unspecified without coma
K7291	Hepatic failure, unspecified with coma
K765	Hepatic veno-occlusive disease
K766	Portal hypertension
K767	Hepatorenal syndrome
K7681	Hepatopulmonary syndrome
T8641	Liver transplant rejection
T8642	Liver transplant failure
