# Supplementary material for: Prevalence and Correlates of Firearm Screening and Counseling in Primary Care in Southeast Michigan
Source: AJPM Focus. 2025 May 23;4(6):100370. doi: 10.1016/j.focus.2025.100370 (PMC12480869; doi:10.1016/j.focus.2025.100370)
Supplement: Supplementary file 13 [file mmc13.xlsx]

## Sheet: malignancy
CODE	FULL_DESCRIPTION
C77	Secondary and unspecified malignant neoplasm of lymph nodes
C770	Secondary and unspecified malignant neoplasm of lymph nodes of head, face and neck
C771	Secondary and unspecified malignant neoplasm of intrathoracic lymph nodes
C772	Secondary and unspecified malignant neoplasm of intra-abdominal lymph nodes
C773	Secondary and unspecified malignant neoplasm of axilla and upper limb lymph nodes
C774	Secondary and unspecified malignant neoplasm of inguinal and lower limb lymph nodes
C775	Secondary and unspecified malignant neoplasm of intrapelvic lymph nodes
C778	Secondary and unspecified malignant neoplasm of lymph nodes of multiple regions
C779	Secondary and unspecified malignant neoplasm of lymph node, unspecified
C78	Secondary malignant neoplasm of respiratory and digestive organs
C780	Secondary malignant neoplasm of lung
C7800	Secondary malignant neoplasm of unspecified lung
C7801	Secondary malignant neoplasm of right lung
C7802	Secondary malignant neoplasm of left lung
C781	Secondary malignant neoplasm of mediastinum
C782	Secondary malignant neoplasm of pleura
C783	Secondary malignant neoplasm of other and unspecified respiratory organs
C7830	Secondary malignant neoplasm of unspecified respiratory organ
C7839	Secondary malignant neoplasm of other respiratory organs
C784	Secondary malignant neoplasm of small intestine
C785	Secondary malignant neoplasm of large intestine and rectum
C786	Secondary malignant neoplasm of retroperitoneum and peritoneum
C787	Secondary malignant neoplasm of liver and intrahepatic bile duct
C788	Secondary malignant neoplasm of other and unspecified digestive organs
C7880	Secondary malignant neoplasm of unspecified digestive organ
C7889	Secondary malignant neoplasm of other digestive organs
C79	Secondary malignant neoplasm of other and unspecified sites
C790	Secondary malignant neoplasm of kidney and renal pelvis
C7900	Secondary malignant neoplasm of unspecified kidney and renal pelvis
C7901	Secondary malignant neoplasm of right kidney and renal pelvis
C7902	Secondary malignant neoplasm of left kidney and renal pelvis
C791	Secondary malignant neoplasm of bladder and other and unspecified urinary organs
C7910	Secondary malignant neoplasm of unspecified urinary organs
C7911	Secondary malignant neoplasm of bladder
C7919	Secondary malignant neoplasm of other urinary organs
C792	Secondary malignant neoplasm of skin
C793	Secondary malignant neoplasm of brain and cerebral meninges
C7931	Secondary malignant neoplasm of brain
C7932	Secondary malignant neoplasm of cerebral meninges
C794	Secondary malignant neoplasm of other and unspecified parts of nervous system
C7940	Secondary malignant neoplasm of unspecified part of nervous system
C7949	Secondary malignant neoplasm of other parts of nervous system
C795	Secondary malignant neoplasm of bone and bone marrow
C7951	Secondary malignant neoplasm of bone
C7952	Secondary malignant neoplasm of bone marrow
C796	Secondary malignant neoplasm of ovary
C7960	Secondary malignant neoplasm of unspecified ovary
C7961	Secondary malignant neoplasm of right ovary
C7962	Secondary malignant neoplasm of left ovary
C7963	Secondary malignant neoplasm of bilateral ovaries
C797	Secondary malignant neoplasm of adrenal gland
C7970	Secondary malignant neoplasm of unspecified adrenal gland
C7971	Secondary malignant neoplasm of right adrenal gland
C7972	Secondary malignant neoplasm of left adrenal gland
C798	Secondary malignant neoplasm of other specified sites
C7981	Secondary malignant neoplasm of breast
C7982	Secondary malignant neoplasm of genital organs
C7989	Secondary malignant neoplasm of other specified sites
C799	Secondary malignant neoplasm of unspecified site
C800	Disseminated malignant neoplasm, unspecified
C802	Malignant neoplasm associated with transplanted organ
