# Supplementary material for: Prevalence and Correlates of Firearm Screening and Counseling in Primary Care in Southeast Michigan
Source: AJPM Focus. 2025 May 23;4(6):100370. doi: 10.1016/j.focus.2025.100370 (PMC12480869; doi:10.1016/j.focus.2025.100370)
Supplement: Supplementary file 14 [file mmc14.xlsx]

## Sheet: myocardial_infarction
CODE	FULL_DESCRIPTION
I21	ST elevation (STEMI) and non-ST elevation (NSTEMI) myocardial infarction
I210	ST elevation (STEMI) myocardial infarction of anterior wall
I2101	ST elevation (STEMI) myocardial infarction involving left main coronary artery
I2102	ST elevation (STEMI) myocardial infarction involving left anterior descending coronary artery
I2109	ST elevation (STEMI) myocardial infarction involving other coronary artery of anterior wall
I211	ST elevation (STEMI) myocardial infarction of inferior wall
I2111	ST elevation (STEMI) myocardial infarction involving right coronary artery
I2119	ST elevation (STEMI) myocardial infarction involving other coronary artery of inferior wall
I212	ST elevation (STEMI) myocardial infarction of other sites
I2121	ST elevation (STEMI) myocardial infarction involving left circumflex coronary artery
I2129	ST elevation (STEMI) myocardial infarction involving other sites
I213	ST elevation (STEMI) myocardial infarction of unspecified site
I214	Non-ST elevation (NSTEMI) myocardial infarction
I219	Acute myocardial infarction, unspecified
I21A	Other type of myocardial infarction
I21A1	Myocardial infarction type 2
I21A9	Other myocardial infarction type
I22	Subsequent ST elevation (STEMI) and non-ST elevation (NSTEMI) myocardial infarction
I220	Subsequent ST elevation (STEMI) myocardial infarction of anterior wall
I221	Subsequent ST elevation (STEMI) myocardial infarction of inferior wall
I222	Subsequent non-ST elevation (NSTEMI) myocardial infarction
I228	Subsequent ST elevation (STEMI) myocardial infarction of other sites
I229	Subsequent ST elevation (STEMI) myocardial infarction of unspecified site
I23	Certain current complications following ST elevation (STEMI) and non-ST elevation (NSTEMI) myocardial infarction (within the 28 day period)
I230	Hemopericardium as current complication following acute myocardial infarction
I231	Atrial septal defect as current complication following acute myocardial infarction
I232	Ventricular septal defect as current complication following acute myocardial infarction
I233	Rupture of cardiac wall without hemopericardium as current complication following acute myocardial infarction
I234	Rupture of chordae tendineae as current complication following acute myocardial infarction
I235	Rupture of papillary muscle as current complication following acute myocardial infarction
I236	Thrombosis of atrium, auricular appendage, and ventricle as current complications following acute myocardial infarction
I237	Postinfarction angina
I238	Other current complications following acute myocardial infarction
I24	Other acute ischemic heart diseases
I240	Acute coronary thrombosis not resulting in myocardial infarction
I241	Dressler's syndrome
I248	Other forms of acute ischemic heart disease
I249	Acute ischemic heart disease, unspecified
I25	Chronic ischemic heart disease
I251	Atherosclerotic heart disease of native coronary artery
I2510	Atherosclerotic heart disease of native coronary artery without angina pectoris
I2511	Atherosclerotic heart disease of native coronary artery with angina pectoris
I25110	Atherosclerotic heart disease of native coronary artery with unstable angina pectoris
I25111	Atherosclerotic heart disease of native coronary artery with angina pectoris with documented spasm
I25118	Atherosclerotic heart disease of native coronary artery with other forms of angina pectoris
I25119	Atherosclerotic heart disease of native coronary artery with unspecified angina pectoris
I252	Old myocardial infarction
I253	Aneurysm of heart
I254	Coronary artery aneurysm and dissection
I2541	Coronary artery aneurysm
I2542	Coronary artery dissection
I255	Ischemic cardiomyopathy
I256	Silent myocardial ischemia
I257	Atherosclerosis of coronary artery bypass graft(s) and coronary artery of transplanted heart with angina pectoris
I2570	Atherosclerosis of coronary artery bypass graft(s), unspecified, with angina pectoris
I25700	Atherosclerosis of coronary artery bypass graft(s), unspecified, with unstable angina pectoris
I25701	Atherosclerosis of coronary artery bypass graft(s), unspecified, with angina pectoris with documented spasm
I25708	Atherosclerosis of coronary artery bypass graft(s), unspecified, with other forms of angina pectoris
I25709	Atherosclerosis of coronary artery bypass graft(s), unspecified, with unspecified angina pectoris
I2571	Atherosclerosis of autologous vein coronary artery bypass graft(s) with angina pectoris
I25710	Atherosclerosis of autologous vein coronary artery bypass graft(s) with unstable angina pectoris
I25711	Atherosclerosis of autologous vein coronary artery bypass graft(s) with angina pectoris with documented spasm
I25718	Atherosclerosis of autologous vein coronary artery bypass graft(s) with other forms of angina pectoris
I25719	Atherosclerosis of autologous vein coronary artery bypass graft(s) with unspecified angina pectoris
I2572	Atherosclerosis of autologous artery coronary artery bypass graft(s) with angina pectoris
I25720	Atherosclerosis of autologous artery coronary artery bypass graft(s) with unstable angina pectoris
I25721	Atherosclerosis of autologous artery coronary artery bypass graft(s) with angina pectoris with documented spasm
I25728	Atherosclerosis of autologous artery coronary artery bypass graft(s) with other forms of angina pectoris
I25729	Atherosclerosis of autologous artery coronary artery bypass graft(s) with unspecified angina pectoris
I2573	Atherosclerosis of nonautologous biological coronary artery bypass graft(s) with angina pectoris
I25730	Atherosclerosis of nonautologous biological coronary artery bypass graft(s) with unstable angina pectoris
I25731	Atherosclerosis of nonautologous biological coronary artery bypass graft(s) with angina pectoris with documented spasm
I25738	Atherosclerosis of nonautologous biological coronary artery bypass graft(s) with other forms of angina pectoris
I25739	Atherosclerosis of nonautologous biological coronary artery bypass graft(s) with unspecified angina pectoris
I2575	Atherosclerosis of native coronary artery of transplanted heart with angina pectoris
I25750	Atherosclerosis of native coronary artery of transplanted heart with unstable angina
I25751	Atherosclerosis of native coronary artery of transplanted heart with angina pectoris with documented spasm
I25758	Atherosclerosis of native coronary artery of transplanted heart with other forms of angina pectoris
I25759	Atherosclerosis of native coronary artery of transplanted heart with unspecified angina pectoris
I2576	Atherosclerosis of bypass graft of coronary artery of transplanted heart with angina pectoris
I25760	Atherosclerosis of bypass graft of coronary artery of transplanted heart with unstable angina
I25761	Atherosclerosis of bypass graft of coronary artery of transplanted heart with angina pectoris with documented spasm
I25768	Atherosclerosis of bypass graft of coronary artery of transplanted heart with other forms of angina pectoris
I25769	Atherosclerosis of bypass graft of coronary artery of transplanted heart with unspecified angina pectoris
I2579	Atherosclerosis of other coronary artery bypass graft(s) with angina pectoris
I25790	Atherosclerosis of other coronary artery bypass graft(s) with unstable angina pectoris
I25791	Atherosclerosis of other coronary artery bypass graft(s) with angina pectoris with documented spasm
I25798	Atherosclerosis of other coronary artery bypass graft(s) with other forms of angina pectoris
I25799	Atherosclerosis of other coronary artery bypass graft(s) with unspecified angina pectoris
I258	Other forms of chronic ischemic heart disease
I2581	Atherosclerosis of other coronary vessels without angina pectoris
I25810	Atherosclerosis of coronary artery bypass graft(s) without angina pectoris
I25811	Atherosclerosis of native coronary artery of transplanted heart without angina pectoris
I25812	Atherosclerosis of bypass graft of coronary artery of transplanted heart without angina pectoris
I2582	Chronic total occlusion of coronary artery
I2583	Coronary atherosclerosis due to lipid rich plaque
I2584	Coronary atherosclerosis due to calcified coronary lesion
I2589	Other forms of chronic ischemic heart disease
I259	Chronic ischemic heart disease, unspecified
