# Supplementary material for: Prevalence and Correlates of Firearm Screening and Counseling in Primary Care in Southeast Michigan
Source: AJPM Focus. 2025 May 23;4(6):100370. doi: 10.1016/j.focus.2025.100370 (PMC12480869; doi:10.1016/j.focus.2025.100370)
Supplement: Supplementary file 15 [file mmc15.xlsx]

## Sheet: psychiatric
CODE	FULL_DESCRIPTION
F05	Delirium due to known physiological condition
F06	Other mental disorders due to known physiological condition
F060	Psychotic disorder with hallucinations due to known physiological condition
F061	Catatonic disorder due to known physiological condition
F062	Psychotic disorder with delusions due to known physiological condition
F063	Mood disorder due to known physiological condition
F0630	Mood disorder due to known physiological condition, unspecified
F0631	Mood disorder due to known physiological condition with depressive features
F0632	Mood disorder due to known physiological condition with major depressive-like episode
F0633	Mood disorder due to known physiological condition with manic features
F0634	Mood disorder due to known physiological condition with mixed features
F064	Anxiety disorder due to known physiological condition
F068	Other specified mental disorders due to known physiological condition
F07	Personality and behavioral disorders due to known physiological condition
F070	Personality change due to known physiological condition
F078	Other personality and behavioral disorders due to known physiological condition
F0781	Postconcussional syndrome
F0789	Other personality and behavioral disorders due to known physiological condition
F079	Unspecified personality and behavioral disorder due to known physiological condition
F09	Unspecified mental disorder due to known physiological condition
F20	Schizophrenia
F200	Paranoid schizophrenia
F201	Disorganized schizophrenia
F202	Catatonic schizophrenia
F203	Undifferentiated schizophrenia
F205	Residual schizophrenia
F208	Other schizophrenia
F2081	Schizophreniform disorder
F2089	Other schizophrenia
F209	Schizophrenia, unspecified
F21	Schizotypal disorder
F22	Delusional disorders
F23	Brief psychotic disorder
F24	Shared psychotic disorder
F25	Schizoaffective disorders
F250	Schizoaffective disorder, bipolar type
F251	Schizoaffective disorder, depressive type
F258	Other schizoaffective disorders
F259	Schizoaffective disorder, unspecified
F28	Other psychotic disorder not due to a substance or known physiological condition
F29	Unspecified psychosis not due to a substance or known physiological condition
F30	Manic episode
F301	Manic episode without psychotic symptoms
F3010	Manic episode without psychotic symptoms, unspecified
F3011	Manic episode without psychotic symptoms, mild
F3012	Manic episode without psychotic symptoms, moderate
F3013	Manic episode, severe, without psychotic symptoms
F302	Manic episode, severe with psychotic symptoms
F303	Manic episode in partial remission
F304	Manic episode in full remission
F308	Other manic episodes
F309	Manic episode, unspecified
F31	Bipolar disorder
F310	Bipolar disorder, current episode hypomanic
F311	Bipolar disorder, current episode manic without psychotic features
F3110	Bipolar disorder, current episode manic without psychotic features, unspecified
F3111	Bipolar disorder, current episode manic without psychotic features, mild
F3112	Bipolar disorder, current episode manic without psychotic features, moderate
F3113	Bipolar disorder, current episode manic without psychotic features, severe
F312	Bipolar disorder, current episode manic severe with psychotic features
F313	Bipolar disorder, current episode depressed, mild or moderate severity
F3130	Bipolar disorder, current episode depressed, mild or moderate severity, unspecified
F3131	Bipolar disorder, current episode depressed, mild
F3132	Bipolar disorder, current episode depressed, moderate
F314	Bipolar disorder, current episode depressed, severe, without psychotic features
F315	Bipolar disorder, current episode depressed, severe, with psychotic features
F316	Bipolar disorder, current episode mixed
F3160	Bipolar disorder, current episode mixed, unspecified
F3161	Bipolar disorder, current episode mixed, mild
F3162	Bipolar disorder, current episode mixed, moderate
F3163	Bipolar disorder, current episode mixed, severe, without psychotic features
F3164	Bipolar disorder, current episode mixed, severe, with psychotic features
F317	Bipolar disorder, currently in remission
F3170	Bipolar disorder, currently in remission, most recent episode unspecified
F3171	Bipolar disorder, in partial remission, most recent episode hypomanic
F3172	Bipolar disorder, in full remission, most recent episode hypomanic
F3173	Bipolar disorder, in partial remission, most recent episode manic
F3174	Bipolar disorder, in full remission, most recent episode manic
F3175	Bipolar disorder, in partial remission, most recent episode depressed
F3176	Bipolar disorder, in full remission, most recent episode depressed
F3177	Bipolar disorder, in partial remission, most recent episode mixed
F3178	Bipolar disorder, in full remission, most recent episode mixed
F318	Other bipolar disorders
F3181	Bipolar II disorder
F3189	Other bipolar disorder
F319	Bipolar disorder, unspecified
F32	Major depressive disorder, single episode
F320	Major depressive disorder, single episode, mild
F321	Major depressive disorder, single episode, moderate
F322	Major depressive disorder, single episode, severe without psychotic features
F323	Major depressive disorder, single episode, severe with psychotic features
F324	Major depressive disorder, single episode, in partial remission
F325	Major depressive disorder, single episode, in full remission
F328	Other depressive episodes
F3281	Premenstrual dysphoric disorder
F3289	Other specified depressive episodes
F329	Major depressive disorder, single episode, unspecified
F32A	Depression, unspecified
F33	Major depressive disorder, recurrent
F330	Major depressive disorder, recurrent, mild
F331	Major depressive disorder, recurrent, moderate
F332	Major depressive disorder, recurrent severe without psychotic features
F333	Major depressive disorder, recurrent, severe with psychotic symptoms
F334	Major depressive disorder, recurrent, in remission
F3340	Major depressive disorder, recurrent, in remission, unspecified
F3341	Major depressive disorder, recurrent, in partial remission
F3342	Major depressive disorder, recurrent, in full remission
F338	Other recurrent depressive disorders
F339	Major depressive disorder, recurrent, unspecified
F34	Persistent mood [affective] disorders
F340	Cyclothymic disorder
F341	Dysthymic disorder
F348	Other persistent mood [affective] disorders
F3481	Disruptive mood dysregulation disorder
F3489	Other specified persistent mood disorders
F349	Persistent mood [affective] disorder, unspecified
F39	Unspecified mood [affective] disorder
F40	Phobic anxiety disorders
F400	Agoraphobia
F4000	Agoraphobia, unspecified
F4001	Agoraphobia with panic disorder
F4002	Agoraphobia without panic disorder
F401	Social phobias
F4010	Social phobia, unspecified
F4011	Social phobia, generalized
F402	Specific (isolated) phobias
F4021	Animal type phobia
F40210	Arachnophobia
F40218	Other animal type phobia
F4022	Natural environment type phobia
F40220	Fear of thunderstorms
F40228	Other natural environment type phobia
F4023	Blood, injection, injury type phobia
F40230	Fear of blood
F40231	Fear of injections and transfusions
F40232	Fear of other medical care
F40233	Fear of injury
F4024	Situational type phobia
F40240	Claustrophobia
F40241	Acrophobia
F40242	Fear of bridges
F40243	Fear of flying
F40248	Other situational type phobia
F4029	Other specified phobia
F40290	Androphobia
F40291	Gynephobia
F40298	Other specified phobia
F408	Other phobic anxiety disorders
F409	Phobic anxiety disorder, unspecified
F41	Other anxiety disorders
F410	Panic disorder [episodic paroxysmal anxiety] without agoraphobia
F411	Generalized anxiety disorder
F413	Other mixed anxiety disorders
F418	Other specified anxiety disorders
F419	Anxiety disorder, unspecified
F42	Obsessive-compulsive disorder
F422	Mixed obsessional thoughts and acts
F423	Hoarding disorder
F424	Excoriation (skin-picking) disorder
F428	Other obsessive-compulsive disorder
F429	Obsessive-compulsive disorder, unspecified
F43	Reaction to severe stress, and adjustment disorders
F430	Acute stress reaction
F431	Post-traumatic stress disorder (PTSD)
F4310	Post-traumatic stress disorder, unspecified
F4311	Post-traumatic stress disorder, acute
F4312	Post-traumatic stress disorder, chronic
F432	Adjustment disorders
F4320	Adjustment disorder, unspecified
F4321	Adjustment disorder with depressed mood
F4322	Adjustment disorder with anxiety
F4323	Adjustment disorder with mixed anxiety and depressed mood
F4324	Adjustment disorder with disturbance of conduct
F4325	Adjustment disorder with mixed disturbance of emotions and conduct
F4329	Adjustment disorder with other symptoms
F438	Other reactions to severe stress
F439	Reaction to severe stress, unspecified
F44	Dissociative and conversion disorders
F440	Dissociative amnesia
F441	Dissociative fugue
F442	Dissociative stupor
F444	Conversion disorder with motor symptom or deficit
F445	Conversion disorder with seizures or convulsions
F446	Conversion disorder with sensory symptom or deficit
F447	Conversion disorder with mixed symptom presentation
F448	Other dissociative and conversion disorders
F4481	Dissociative identity disorder
F4489	Other dissociative and conversion disorders
F449	Dissociative and conversion disorder, unspecified
F45	Somatoform disorders
F450	Somatization disorder
F451	Undifferentiated somatoform disorder
F452	Hypochondriacal disorders
F4520	Hypochondriacal disorder, unspecified
F4521	Hypochondriasis
F4522	Body dysmorphic disorder
F4529	Other hypochondriacal disorders
F454	Pain disorders related to psychological factors
F4541	Pain disorder exclusively related to psychological factors
F4542	Pain disorder with related psychological factors
F458	Other somatoform disorders
F459	Somatoform disorder, unspecified
F48	Other nonpsychotic mental disorders
F481	Depersonalization-derealization syndrome
F482	Pseudobulbar affect
F488	Other specified nonpsychotic mental disorders
F489	Nonpsychotic mental disorder, unspecified
F50	Eating disorders
F500	Anorexia nervosa
F5000	Anorexia nervosa, unspecified
F5001	Anorexia nervosa, restricting type
F5002	Anorexia nervosa, binge eating/purging type
F502	Bulimia nervosa
F508	Other eating disorders
F5081	Binge eating disorder
F5082	Avoidant/restrictive food intake disorder
F5089	Other specified eating disorder
F509	Eating disorder, unspecified
F51	Sleep disorders not due to a substance or known physiological condition
F510	Insomnia not due to a substance or known physiological condition
F5101	Primary insomnia
F5102	Adjustment insomnia
F5103	Paradoxical insomnia
F5104	Psychophysiologic insomnia
F5105	Insomnia due to other mental disorder
F5109	Other insomnia not due to a substance or known physiological condition
F511	Hypersomnia not due to a substance or known physiological condition
F5111	Primary hypersomnia
F5112	Insufficient sleep syndrome
F5113	Hypersomnia due to other mental disorder
F5119	Other hypersomnia not due to a substance or known physiological condition
F513	Sleepwalking [somnambulism]
F514	Sleep terrors [night terrors]
F515	Nightmare disorder
F518	Other sleep disorders not due to a substance or known physiological condition
F519	Sleep disorder not due to a substance or known physiological condition, unspecified
F52	Sexual dysfunction not due to a substance or known physiological condition
F520	Hypoactive sexual desire disorder
F521	Sexual aversion disorder
F522	Sexual arousal disorders
F5221	Male erectile disorder
F5222	Female sexual arousal disorder
F523	Orgasmic disorder
F5231	Female orgasmic disorder
F5232	Male orgasmic disorder
F524	Premature ejaculation
F525	Vaginismus not due to a substance or known physiological condition
F526	Dyspareunia not due to a substance or known physiological condition
F528	Other sexual dysfunction not due to a substance or known physiological condition
F529	Unspecified sexual dysfunction not due to a substance or known physiological condition
F53	Puerperal psychosis
F530	Postpartum depression
F531	Puerperal psychosis
F54	Psychological and behavioral factors associated with disorders or diseases classified elsewhere
F59	Unspecified behavioral syndromes associated with physiological disturbances and physical factors
F60	Specific personality disorders
F600	Paranoid personality disorder
F601	Schizoid personality disorder
F602	Antisocial personality disorder
F603	Borderline personality disorder
F604	Histrionic personality disorder
F605	Obsessive-compulsive personality disorder
F606	Avoidant personality disorder
F607	Dependent personality disorder
F608	Other specific personality disorders
F6081	Narcissistic personality disorder
F6089	Other specific personality disorders
F609	Personality disorder, unspecified
F63	Impulse disorders
F630	Pathological gambling
F631	Pyromania
F632	Kleptomania
F633	Trichotillomania
F638	Other impulse disorders
F6381	Intermittent explosive disorder
F6389	Other impulse disorders
F639	Impulse disorder, unspecified
F64	Gender identity disorders
F640	Transsexualism
F641	Gender identity disorder in adolescence and adulthood
F642	Gender identity disorder of childhood
F648	Other gender identity disorders
F649	Gender identity disorder, unspecified
F65	Paraphilias
F650	Fetishism
F651	Transvestic fetishism
F652	Exhibitionism
F653	Voyeurism
F654	Pedophilia
F655	Sadomasochism
F6550	Sadomasochism, unspecified
F6551	Sexual masochism
F6552	Sexual sadism
F658	Other paraphilias
F6581	Frotteurism
F6589	Other paraphilias
F659	Paraphilia, unspecified
F66	Other sexual disorders
F68	Other disorders of adult personality and behavior
F681	Factitious disorder
F6810	Factitious disorder, unspecified
F6811	Factitious disorder with predominantly psychological signs and symptoms
F6812	Factitious disorder with predominantly physical signs and symptoms
F6813	Factitious disorder with combined psychological and physical signs and symptoms
F688	Other specified disorders of adult personality and behavior
F68A	Factitious disorder imposed on another
F69	Unspecified disorder of adult personality and behavior
F840	Autistic disorder
F842	Rett's syndrome
F843	Other childhood disintegrative disorder
F845	Asperger's syndrome
F88	Other disorders of psychological development
F89	Unspecified disorder of psychological development
F90	Attention-deficit hyperactivity disorders
F900	Attention-deficit hyperactivity disorder, predominantly inattentive type
F901	Attention-deficit hyperactivity disorder, predominantly hyperactive type
F902	Attention-deficit hyperactivity disorder, combined type
F908	Attention-deficit hyperactivity disorder, other type
F909	Attention-deficit hyperactivity disorder, unspecified type
F91	Conduct disorders
F910	Conduct disorder confined to family context
F911	Conduct disorder, childhood-onset type
F912	Conduct disorder, adolescent-onset type
F913	Oppositional defiant disorder
F918	Other conduct disorders
F919	Conduct disorder, unspecified
F93	Emotional disorders with onset specific to childhood
F930	Separation anxiety disorder of childhood
F938	Other childhood emotional disorders
F939	Childhood emotional disorder, unspecified
F94	Disorders of social functioning with onset specific to childhood and adolescence
F940	Selective mutism
F941	Reactive attachment disorder of childhood
F942	Disinhibited attachment disorder of childhood
F948	Other childhood disorders of social functioning
F949	Childhood disorder of social functioning, unspecified
F95	Tic disorder
F950	Transient tic disorder
F951	Chronic motor or vocal tic disorder
F952	Tourette's disorder
F958	Other tic disorders
F959	Tic disorder, unspecified
F98	Other behavioral and emotional disorders with onset usually occurring in childhood and adolescence
F980	Enuresis not due to a substance or known physiological condition
F981	Encopresis not due to a substance or known physiological condition
F982	Other feeding disorders of infancy and childhood
F9821	Rumination disorder of infancy
F9829	Other feeding disorders of infancy and early childhood
F983	Pica of infancy and childhood
F984	Stereotyped movement disorders
F985	Adult onset fluency disorder
F988	Other specified behavioral and emotional disorders with onset usually occurring in childhood and adolescence
F989	Unspecified behavioral and emotional disorders with onset usually occurring in childhood and adolescence
F99	Mental disorder, not otherwise specified
O993	Mental disorders and diseases of the nervous system complicating pregnancy, childbirth and the puerperium
O9934	Other mental disorders complicating pregnancy, childbirth, and the puerperium
O99340	Other mental disorders complicating pregnancy, unspecified trimester
O99341	Other mental disorders complicating pregnancy, first trimester
O99342	Other mental disorders complicating pregnancy, second trimester
O99343	Other mental disorders complicating pregnancy, third trimester
O99344	Other mental disorders complicating childbirth
O99345	Other mental disorders complicating the puerperium
Z69	Encounter for mental health services for victim and perpetrator of abuse
Z690	Encounter for mental health services for child abuse problems
Z6901	Encounter for mental health services for parental child abuse
Z69010	Encounter for mental health services for victim of parental child abuse
Z69011	Encounter for mental health services for perpetrator of parental child abuse
Z6902	Encounter for mental health services for non-parental child abuse
Z69020	Encounter for mental health services for victim of non-parental child abuse
Z69021	Encounter for mental health services for perpetrator of non-parental child abuse
Z691	Encounter for mental health services for spousal or partner abuse problems
Z6911	Encounter for mental health services for victim of spousal or partner abuse
Z6912	Encounter for mental health services for perpetrator of spousal or partner abuse
Z698	Encounter for mental health services for victim or perpetrator of other abuse
Z6981	Encounter for mental health services for victim of other abuse
Z6982	Encounter for mental health services for perpetrator of other abuse
Z7281	Antisocial behavior
Z72810	Child and adolescent antisocial behavior
Z72811	Adult antisocial behavior
Z865	Personal history of mental and behavioral disorders
Z914	Personal history of psychological trauma, not elsewhere classified
Z9141	Personal history of adult abuse
Z91410	Personal history of adult physical and sexual abuse
Z91411	Personal history of adult psychological abuse
Z91412	Personal history of adult neglect
Z91419	Personal history of unspecified adult abuse
Z9142	Personal history of forced labor or sexual exploitation
Z9149	Other personal history of psychological trauma, not elsewhere classified
