# Supplementary material for: Prevalence and Correlates of Firearm Screening and Counseling in Primary Care in Southeast Michigan
Source: AJPM Focus. 2025 May 23;4(6):100370. doi: 10.1016/j.focus.2025.100370 (PMC12480869; doi:10.1016/j.focus.2025.100370)
Supplement: Supplementary file 16 [file mmc16.xlsx]

## Sheet: PUD
CODE	FULL_DESCRIPTION
K25	Gastric ulcer
K250	Acute gastric ulcer with hemorrhage
K251	Acute gastric ulcer with perforation
K252	Acute gastric ulcer with both hemorrhage and perforation
K253	Acute gastric ulcer without hemorrhage or perforation
K254	Chronic or unspecified gastric ulcer with hemorrhage
K255	Chronic or unspecified gastric ulcer with perforation
K256	Chronic or unspecified gastric ulcer with both hemorrhage and perforation
K257	Chronic gastric ulcer without hemorrhage or perforation
K259	Gastric ulcer, unspecified as acute or chronic, without hemorrhage or perforation
K26	Duodenal ulcer
K260	Acute duodenal ulcer with hemorrhage
K261	Acute duodenal ulcer with perforation
K262	Acute duodenal ulcer with both hemorrhage and perforation
K263	Acute duodenal ulcer without hemorrhage or perforation
K264	Chronic or unspecified duodenal ulcer with hemorrhage
K265	Chronic or unspecified duodenal ulcer with perforation
K266	Chronic or unspecified duodenal ulcer with both hemorrhage and perforation
K267	Chronic duodenal ulcer without hemorrhage or perforation
K269	Duodenal ulcer, unspecified as acute or chronic, without hemorrhage or perforation
K27	Peptic ulcer, site unspecified
K270	Acute peptic ulcer, site unspecified, with hemorrhage
K271	Acute peptic ulcer, site unspecified, with perforation
K272	Acute peptic ulcer, site unspecified, with both hemorrhage and perforation
K273	Acute peptic ulcer, site unspecified, without hemorrhage or perforation
K274	Chronic or unspecified peptic ulcer, site unspecified, with hemorrhage
K275	Chronic or unspecified peptic ulcer, site unspecified, with perforation
K276	Chronic or unspecified peptic ulcer, site unspecified, with both hemorrhage and perforation
K277	Chronic peptic ulcer, site unspecified, without hemorrhage or perforation
K279	Peptic ulcer, site unspecified, unspecified as acute or chronic, without hemorrhage or perforation
K28	Gastrojejunal ulcer
K280	Acute gastrojejunal ulcer with hemorrhage
K281	Acute gastrojejunal ulcer with perforation
K282	Acute gastrojejunal ulcer with both hemorrhage and perforation
K283	Acute gastrojejunal ulcer without hemorrhage or perforation
K284	Chronic or unspecified gastrojejunal ulcer with hemorrhage
K285	Chronic or unspecified gastrojejunal ulcer with perforation
K286	Chronic or unspecified gastrojejunal ulcer with both hemorrhage and perforation
K287	Chronic gastrojejunal ulcer without hemorrhage or perforation
K289	Gastrojejunal ulcer, unspecified as acute or chronic, without hemorrhage or perforation
Z8711	Personal history of peptic ulcer disease
