# Supplementary material for: Prevalence and Correlates of Firearm Screening and Counseling in Primary Care in Southeast Michigan
Source: AJPM Focus. 2025 May 23;4(6):100370. doi: 10.1016/j.focus.2025.100370 (PMC12480869; doi:10.1016/j.focus.2025.100370)
Supplement: Supplementary file 17 [file mmc17.xlsx]

## Sheet: pulmonary_disease
CODE	FULL_DESCRIPTION
J40	Bronchitis, not specified as acute or chronic
J41	Simple and mucopurulent chronic bronchitis
J410	Simple chronic bronchitis
J411	Mucopurulent chronic bronchitis
J418	Mixed simple and mucopurulent chronic bronchitis
J42	Unspecified chronic bronchitis
J43	Emphysema
J430	Unilateral pulmonary emphysema [MacLeod's syndrome]
J431	Panlobular emphysema
J432	Centrilobular emphysema
J438	Other emphysema
J439	Emphysema, unspecified
J44	Other chronic obstructive pulmonary disease
J440	Chronic obstructive pulmonary disease with acute lower respiratory infection
J441	Chronic obstructive pulmonary disease with (acute) exacerbation
J449	Chronic obstructive pulmonary disease, unspecified
J45	Asthma
J452	Mild intermittent asthma
J4520	Mild intermittent asthma, uncomplicated
J4521	Mild intermittent asthma with (acute) exacerbation
J4522	Mild intermittent asthma with status asthmaticus
J453	Mild persistent asthma
J4530	Mild persistent asthma, uncomplicated
J4531	Mild persistent asthma with (acute) exacerbation
J4532	Mild persistent asthma with status asthmaticus
J454	Moderate persistent asthma
J4540	Moderate persistent asthma, uncomplicated
J4541	Moderate persistent asthma with (acute) exacerbation
J4542	Moderate persistent asthma with status asthmaticus
J455	Severe persistent asthma
J4550	Severe persistent asthma, uncomplicated
J4551	Severe persistent asthma with (acute) exacerbation
J4552	Severe persistent asthma with status asthmaticus
J459	Other and unspecified asthma
J4590	Unspecified asthma
J45901	Unspecified asthma with (acute) exacerbation
J45902	Unspecified asthma with status asthmaticus
J45909	Unspecified asthma, uncomplicated
J4599	Other asthma
J45990	Exercise induced bronchospasm
J45991	Cough variant asthma
J45998	Other asthma
J47	Bronchiectasis
J470	Bronchiectasis with acute lower respiratory infection
J471	Bronchiectasis with (acute) exacerbation
J479	Bronchiectasis, uncomplicated
J60	Coalworker's pneumoconiosis
J61	Pneumoconiosis due to asbestos and other mineral fibers
J62	Pneumoconiosis due to dust containing silica
J620	Pneumoconiosis due to talc dust
J628	Pneumoconiosis due to other dust containing silica
J63	Pneumoconiosis due to other inorganic dusts
J630	Aluminosis (of lung)
J631	Bauxite fibrosis (of lung)
J632	Berylliosis
J633	Graphite fibrosis (of lung)
J634	Siderosis
J635	Stannosis
J636	Pneumoconiosis due to other specified inorganic dusts
J64	Unspecified pneumoconiosis
J65	Pneumoconiosis associated with tuberculosis
J66	Airway disease due to specific organic dust
J660	Byssinosis
J661	Flax-dressers' disease
J662	Cannabinosis
J668	Airway disease due to other specific organic dusts
J67	Hypersensitivity pneumonitis due to organic dust
J670	Farmer's lung
J671	Bagassosis
J672	Bird fancier's lung
J673	Suberosis
J674	Maltworker's lung
J675	Mushroom-worker's lung
J676	Maple-bark-stripper's lung
J677	Air conditioner and humidifier lung
J678	Hypersensitivity pneumonitis due to other organic dusts
J679	Hypersensitivity pneumonitis due to unspecified organic dust
J684	Chronic respiratory conditions due to chemicals, gases, fumes and vapors
J701	Chronic and other pulmonary manifestations due to radiation
J703	Chronic drug-induced interstitial lung disorders
J8281	Chronic eosinophilic pneumonia
J8401	Alveolar proteinosis
J8402	Pulmonary alveolar microlithiasis
J8403	Idiopathic pulmonary hemosiderosis
J8409	Other alveolar and parieto-alveolar conditions
J841	Other interstitial pulmonary diseases with fibrosis
J8410	Pulmonary fibrosis, unspecified
J8411	Idiopathic interstitial pneumonia
J84111	Idiopathic interstitial pneumonia, not otherwise specified
J84112	Idiopathic pulmonary fibrosis
J84113	Idiopathic non-specific interstitial pneumonitis
J84115	Respiratory bronchiolitis interstitial lung disease
J84116	Cryptogenic organizing pneumonia
J84117	Desquamative interstitial pneumonia
J8417	Other interstitial pulmonary diseases with fibrosis in diseases classified elsewhere
J84170	Interstitial lung disease with progressive fibrotic phenotype in diseases classified elsewhere
J84178	Other interstitial pulmonary diseases with fibrosis in diseases classified elsewhere
J842	Lymphoid interstitial pneumonia
J848	Other specified interstitial pulmonary diseases
J8481	Lymphangioleiomyomatosis
J8482	Adult pulmonary Langerhans cell histiocytosis
J8483	Surfactant mutations of the lung
J8484	Other interstitial lung diseases of childhood
J84841	Neuroendocrine cell hyperplasia of infancy
J84842	Pulmonary interstitial glycogenosis
J84843	Alveolar capillary dysplasia with vein misalignment
J84848	Other interstitial lung diseases of childhood
J8489	Other specified interstitial pulmonary diseases
J9381	Chronic pneumothorax
J953	Chronic pulmonary insufficiency following surgery
J95822	Acute and chronic postprocedural respiratory failure
J961	Chronic respiratory failure
J9610	Chronic respiratory failure, unspecified whether with hypoxia or hypercapnia
J9611	Chronic respiratory failure with hypoxia
J9612	Chronic respiratory failure with hypercapnia
J962	Acute and chronic respiratory failure
J9620	Acute and chronic respiratory failure, unspecified whether with hypoxia or hypercapnia
J9621	Acute and chronic respiratory failure with hypoxia
J9622	Acute and chronic respiratory failure with hypercapnia
T8631	Heart-lung transplant rejection
T8632	Heart-lung transplant failure
T8633	Heart-lung transplant infection
T8639	Other complications of heart-lung transplant
T8681	Complications of lung transplant
T86810	Lung transplant rejection
T86811	Lung transplant failure
T86812	Lung transplant infection
T86818	Other complications of lung transplant
T86819	Unspecified complication of lung transplant
Z942	Lung transplant status
Z943	Heart and lungs transplant status
Z991	Dependence on respirator
Z9911	Dependence on respirator [ventilator] status
Z9912	Encounter for respirator [ventilator] dependence during power failure
Z9981	Dependence on supplemental oxygen
