# Supplementary material for: Prevalence and Correlates of Firearm Screening and Counseling in Primary Care in Southeast Michigan
Source: AJPM Focus. 2025 May 23;4(6):100370. doi: 10.1016/j.focus.2025.100370 (PMC12480869; doi:10.1016/j.focus.2025.100370)
Supplement: Supplementary file 18 [file mmc18.xlsx]

## Sheet: PVD
CODE	FULL_DESCRIPTION
I70	Atherosclerosis
I700	Atherosclerosis of aorta
I701	Atherosclerosis of renal artery
I702	Atherosclerosis of native arteries of the extremities
I7020	Unspecified atherosclerosis of native arteries of extremities
I70201	Unspecified atherosclerosis of native arteries of extremities, right leg
I70202	Unspecified atherosclerosis of native arteries of extremities, left leg
I70203	Unspecified atherosclerosis of native arteries of extremities, bilateral legs
I70208	Unspecified atherosclerosis of native arteries of extremities, other extremity
I70209	Unspecified atherosclerosis of native arteries of extremities, unspecified extremity
I7021	Atherosclerosis of native arteries of extremities with intermittent claudication
I70211	Atherosclerosis of native arteries of extremities with intermittent claudication, right leg
I70212	Atherosclerosis of native arteries of extremities with intermittent claudication, left leg
I70213	Atherosclerosis of native arteries of extremities with intermittent claudication, bilateral legs
I70218	Atherosclerosis of native arteries of extremities with intermittent claudication, other extremity
I70219	Atherosclerosis of native arteries of extremities with intermittent claudication, unspecified extremity
I7022	Atherosclerosis of native arteries of extremities with rest pain
I70221	Atherosclerosis of native arteries of extremities with rest pain, right leg
I70222	Atherosclerosis of native arteries of extremities with rest pain, left leg
I70223	Atherosclerosis of native arteries of extremities with rest pain, bilateral legs
I70228	Atherosclerosis of native arteries of extremities with rest pain, other extremity
I70229	Atherosclerosis of native arteries of extremities with rest pain, unspecified extremity
I7023	Atherosclerosis of native arteries of right leg with ulceration
I70231	Atherosclerosis of native arteries of right leg with ulceration of thigh
I70232	Atherosclerosis of native arteries of right leg with ulceration of calf
I70233	Atherosclerosis of native arteries of right leg with ulceration of ankle
I70234	Atherosclerosis of native arteries of right leg with ulceration of heel and midfoot
I70235	Atherosclerosis of native arteries of right leg with ulceration of other part of foot
I70238	Atherosclerosis of native arteries of right leg with ulceration of other part of lower right leg
I70239	Atherosclerosis of native arteries of right leg with ulceration of unspecified site
I7024	Atherosclerosis of native arteries of left leg with ulceration
I70241	Atherosclerosis of native arteries of left leg with ulceration of thigh
I70242	Atherosclerosis of native arteries of left leg with ulceration of calf
I70243	Atherosclerosis of native arteries of left leg with ulceration of ankle
I70244	Atherosclerosis of native arteries of left leg with ulceration of heel and midfoot
I70245	Atherosclerosis of native arteries of left leg with ulceration of other part of foot
I70248	Atherosclerosis of native arteries of left leg with ulceration of other part of lower left leg
I70249	Atherosclerosis of native arteries of left leg with ulceration of unspecified site
I7025	Atherosclerosis of native arteries of other extremities with ulceration
I7026	Atherosclerosis of native arteries of extremities with gangrene
I70261	Atherosclerosis of native arteries of extremities with gangrene, right leg
I70262	Atherosclerosis of native arteries of extremities with gangrene, left leg
I70263	Atherosclerosis of native arteries of extremities with gangrene, bilateral legs
I70268	Atherosclerosis of native arteries of extremities with gangrene, other extremity
I70269	Atherosclerosis of native arteries of extremities with gangrene, unspecified extremity
I7029	Other atherosclerosis of native arteries of extremities
I70291	Other atherosclerosis of native arteries of extremities, right leg
I70292	Other atherosclerosis of native arteries of extremities, left leg
I70293	Other atherosclerosis of native arteries of extremities, bilateral legs
I70298	Other atherosclerosis of native arteries of extremities, other extremity
I70299	Other atherosclerosis of native arteries of extremities, unspecified extremity
I703	Atherosclerosis of unspecified type of bypass graft(s) of the extremities
I7030	Unspecified atherosclerosis of unspecified type of bypass graft(s) of the extremities
I70301	Unspecified atherosclerosis of unspecified type of bypass graft(s) of the extremities, right leg
I70302	Unspecified atherosclerosis of unspecified type of bypass graft(s) of the extremities, left leg
I70303	Unspecified atherosclerosis of unspecified type of bypass graft(s) of the extremities, bilateral legs
I70308	Unspecified atherosclerosis of unspecified type of bypass graft(s) of the extremities, other extremity
I70309	Unspecified atherosclerosis of unspecified type of bypass graft(s) of the extremities, unspecified extremity
I7031	Atherosclerosis of unspecified type of bypass graft(s) of the extremities with intermittent claudication
I70311	Atherosclerosis of unspecified type of bypass graft(s) of the extremities with intermittent claudication, right leg
I70312	Atherosclerosis of unspecified type of bypass graft(s) of the extremities with intermittent claudication, left leg
I70313	Atherosclerosis of unspecified type of bypass graft(s) of the extremities with intermittent claudication, bilateral legs
I70318	Atherosclerosis of unspecified type of bypass graft(s) of the extremities with intermittent claudication, other extremity
I70319	Atherosclerosis of unspecified type of bypass graft(s) of the extremities with intermittent claudication, unspecified extremity
I7032	Atherosclerosis of unspecified type of bypass graft(s) of the extremities with rest pain
I70321	Atherosclerosis of unspecified type of bypass graft(s) of the extremities with rest pain, right leg
I70322	Atherosclerosis of unspecified type of bypass graft(s) of the extremities with rest pain, left leg
I70323	Atherosclerosis of unspecified type of bypass graft(s) of the extremities with rest pain, bilateral legs
I70328	Atherosclerosis of unspecified type of bypass graft(s) of the extremities with rest pain, other extremity
I70329	Atherosclerosis of unspecified type of bypass graft(s) of the extremities with rest pain, unspecified extremity
I7033	Atherosclerosis of unspecified type of bypass graft(s) of the right leg with ulceration
I70331	Atherosclerosis of unspecified type of bypass graft(s) of the right leg with ulceration of thigh
I70332	Atherosclerosis of unspecified type of bypass graft(s) of the right leg with ulceration of calf
I70333	Atherosclerosis of unspecified type of bypass graft(s) of the right leg with ulceration of ankle
I70334	Atherosclerosis of unspecified type of bypass graft(s) of the right leg with ulceration of heel and midfoot
I70335	Atherosclerosis of unspecified type of bypass graft(s) of the right leg with ulceration of other part of foot
I70338	Atherosclerosis of unspecified type of bypass graft(s) of the right leg with ulceration of other part of lower leg
I70339	Atherosclerosis of unspecified type of bypass graft(s) of the right leg with ulceration of unspecified site
I7034	Atherosclerosis of unspecified type of bypass graft(s) of the left leg with ulceration
I70341	Atherosclerosis of unspecified type of bypass graft(s) of the left leg with ulceration of thigh
I70342	Atherosclerosis of unspecified type of bypass graft(s) of the left leg with ulceration of calf
I70343	Atherosclerosis of unspecified type of bypass graft(s) of the left leg with ulceration of ankle
I70344	Atherosclerosis of unspecified type of bypass graft(s) of the left leg with ulceration of heel and midfoot
I70345	Atherosclerosis of unspecified type of bypass graft(s) of the left leg with ulceration of other part of foot
I70348	Atherosclerosis of unspecified type of bypass graft(s) of the left leg with ulceration of other part of lower leg
I70349	Atherosclerosis of unspecified type of bypass graft(s) of the left leg with ulceration of unspecified site
I7035	Atherosclerosis of unspecified type of bypass graft(s) of other extremity with ulceration
I7036	Atherosclerosis of unspecified type of bypass graft(s) of the extremities with gangrene
I70361	Atherosclerosis of unspecified type of bypass graft(s) of the extremities with gangrene, right leg
I70362	Atherosclerosis of unspecified type of bypass graft(s) of the extremities with gangrene, left leg
I70363	Atherosclerosis of unspecified type of bypass graft(s) of the extremities with gangrene, bilateral legs
I70368	Atherosclerosis of unspecified type of bypass graft(s) of the extremities with gangrene, other extremity
I70369	Atherosclerosis of unspecified type of bypass graft(s) of the extremities with gangrene, unspecified extremity
I7039	Other atherosclerosis of unspecified type of bypass graft(s) of the extremities
I70391	Other atherosclerosis of unspecified type of bypass graft(s) of the extremities, right leg
I70392	Other atherosclerosis of unspecified type of bypass graft(s) of the extremities, left leg
I70393	Other atherosclerosis of unspecified type of bypass graft(s) of the extremities, bilateral legs
I70398	Other atherosclerosis of unspecified type of bypass graft(s) of the extremities, other extremity
I70399	Other atherosclerosis of unspecified type of bypass graft(s) of the extremities, unspecified extremity
I704	Atherosclerosis of autologous vein bypass graft(s) of the extremities
I7040	Unspecified atherosclerosis of autologous vein bypass graft(s) of the extremities
I70401	Unspecified atherosclerosis of autologous vein bypass graft(s) of the extremities, right leg
I70402	Unspecified atherosclerosis of autologous vein bypass graft(s) of the extremities, left leg
I70403	Unspecified atherosclerosis of autologous vein bypass graft(s) of the extremities, bilateral legs
I70408	Unspecified atherosclerosis of autologous vein bypass graft(s) of the extremities, other extremity
I70409	Unspecified atherosclerosis of autologous vein bypass graft(s) of the extremities, unspecified extremity
I7041	Atherosclerosis of autologous vein bypass graft(s) of the extremities with intermittent claudication
I70411	Atherosclerosis of autologous vein bypass graft(s) of the extremities with intermittent claudication, right leg
I70412	Atherosclerosis of autologous vein bypass graft(s) of the extremities with intermittent claudication, left leg
I70413	Atherosclerosis of autologous vein bypass graft(s) of the extremities with intermittent claudication, bilateral legs
I70418	Atherosclerosis of autologous vein bypass graft(s) of the extremities with intermittent claudication, other extremity
I70419	Atherosclerosis of autologous vein bypass graft(s) of the extremities with intermittent claudication, unspecified extremity
I7042	Atherosclerosis of autologous vein bypass graft(s) of the extremities with rest pain
I70421	Atherosclerosis of autologous vein bypass graft(s) of the extremities with rest pain, right leg
I70422	Atherosclerosis of autologous vein bypass graft(s) of the extremities with rest pain, left leg
I70423	Atherosclerosis of autologous vein bypass graft(s) of the extremities with rest pain, bilateral legs
I70428	Atherosclerosis of autologous vein bypass graft(s) of the extremities with rest pain, other extremity
I70429	Atherosclerosis of autologous vein bypass graft(s) of the extremities with rest pain, unspecified extremity
I7043	Atherosclerosis of autologous vein bypass graft(s) of the right leg with ulceration
I70431	Atherosclerosis of autologous vein bypass graft(s) of the right leg with ulceration of thigh
I70432	Atherosclerosis of autologous vein bypass graft(s) of the right leg with ulceration of calf
I70433	Atherosclerosis of autologous vein bypass graft(s) of the right leg with ulceration of ankle
I70434	Atherosclerosis of autologous vein bypass graft(s) of the right leg with ulceration of heel and midfoot
I70435	Atherosclerosis of autologous vein bypass graft(s) of the right leg with ulceration of other part of foot
I70438	Atherosclerosis of autologous vein bypass graft(s) of the right leg with ulceration of other part of lower leg
I70439	Atherosclerosis of autologous vein bypass graft(s) of the right leg with ulceration of unspecified site
I7044	Atherosclerosis of autologous vein bypass graft(s) of the left leg with ulceration
I70441	Atherosclerosis of autologous vein bypass graft(s) of the left leg with ulceration of thigh
I70442	Atherosclerosis of autologous vein bypass graft(s) of the left leg with ulceration of calf
I70443	Atherosclerosis of autologous vein bypass graft(s) of the left leg with ulceration of ankle
I70444	Atherosclerosis of autologous vein bypass graft(s) of the left leg with ulceration of heel and midfoot
I70445	Atherosclerosis of autologous vein bypass graft(s) of the left leg with ulceration of other part of foot
I70448	Atherosclerosis of autologous vein bypass graft(s) of the left leg with ulceration of other part of lower leg
I70449	Atherosclerosis of autologous vein bypass graft(s) of the left leg with ulceration of unspecified site
I7045	Atherosclerosis of autologous vein bypass graft(s) of other extremity with ulceration
I7046	Atherosclerosis of autologous vein bypass graft(s) of the extremities with gangrene
I70461	Atherosclerosis of autologous vein bypass graft(s) of the extremities with gangrene, right leg
I70462	Atherosclerosis of autologous vein bypass graft(s) of the extremities with gangrene, left leg
I70463	Atherosclerosis of autologous vein bypass graft(s) of the extremities with gangrene, bilateral legs
I70468	Atherosclerosis of autologous vein bypass graft(s) of the extremities with gangrene, other extremity
I70469	Atherosclerosis of autologous vein bypass graft(s) of the extremities with gangrene, unspecified extremity
I7049	Other atherosclerosis of autologous vein bypass graft(s) of the extremities
I70491	Other atherosclerosis of autologous vein bypass graft(s) of the extremities, right leg
I70492	Other atherosclerosis of autologous vein bypass graft(s) of the extremities, left leg
I70493	Other atherosclerosis of autologous vein bypass graft(s) of the extremities, bilateral legs
I70498	Other atherosclerosis of autologous vein bypass graft(s) of the extremities, other extremity
I70499	Other atherosclerosis of autologous vein bypass graft(s) of the extremities, unspecified extremity
I705	Atherosclerosis of nonautologous biological bypass graft(s) of the extremities
I7050	Unspecified atherosclerosis of nonautologous biological bypass graft(s) of the extremities
I70501	Unspecified atherosclerosis of nonautologous biological bypass graft(s) of the extremities, right leg
I70502	Unspecified atherosclerosis of nonautologous biological bypass graft(s) of the extremities, left leg
I70503	Unspecified atherosclerosis of nonautologous biological bypass graft(s) of the extremities, bilateral legs
I70508	Unspecified atherosclerosis of nonautologous biological bypass graft(s) of the extremities, other extremity
I70509	Unspecified atherosclerosis of nonautologous biological bypass graft(s) of the extremities, unspecified extremity
I7051	Atherosclerosis of nonautologous biological bypass graft(s) of the extremities intermittent claudication
I70511	Atherosclerosis of nonautologous biological bypass graft(s) of the extremities with intermittent claudication, right leg
I70512	Atherosclerosis of nonautologous biological bypass graft(s) of the extremities with intermittent claudication, left leg
I70513	Atherosclerosis of nonautologous biological bypass graft(s) of the extremities with intermittent claudication, bilateral legs
I70518	Atherosclerosis of nonautologous biological bypass graft(s) of the extremities with intermittent claudication, other extremity
I70519	Atherosclerosis of nonautologous biological bypass graft(s) of the extremities with intermittent claudication, unspecified extremity
I7052	Atherosclerosis of nonautologous biological bypass graft(s) of the extremities with rest pain
I70521	Atherosclerosis of nonautologous biological bypass graft(s) of the extremities with rest pain, right leg
I70522	Atherosclerosis of nonautologous biological bypass graft(s) of the extremities with rest pain, left leg
I70523	Atherosclerosis of nonautologous biological bypass graft(s) of the extremities with rest pain, bilateral legs
I70528	Atherosclerosis of nonautologous biological bypass graft(s) of the extremities with rest pain, other extremity
I70529	Atherosclerosis of nonautologous biological bypass graft(s) of the extremities with rest pain, unspecified extremity
I7053	Atherosclerosis of nonautologous biological bypass graft(s) of the right leg with ulceration
I70531	Atherosclerosis of nonautologous biological bypass graft(s) of the right leg with ulceration of thigh
I70532	Atherosclerosis of nonautologous biological bypass graft(s) of the right leg with ulceration of calf
I70533	Atherosclerosis of nonautologous biological bypass graft(s) of the right leg with ulceration of ankle
I70534	Atherosclerosis of nonautologous biological bypass graft(s) of the right leg with ulceration of heel and midfoot
I70535	Atherosclerosis of nonautologous biological bypass graft(s) of the right leg with ulceration of other part of foot
I70538	Atherosclerosis of nonautologous biological bypass graft(s) of the right leg with ulceration of other part of lower leg
I70539	Atherosclerosis of nonautologous biological bypass graft(s) of the right leg with ulceration of unspecified site
I7054	Atherosclerosis of nonautologous biological bypass graft(s) of the left leg with ulceration
I70541	Atherosclerosis of nonautologous biological bypass graft(s) of the left leg with ulceration of thigh
I70542	Atherosclerosis of nonautologous biological bypass graft(s) of the left leg with ulceration of calf
I70543	Atherosclerosis of nonautologous biological bypass graft(s) of the left leg with ulceration of ankle
I70544	Atherosclerosis of nonautologous biological bypass graft(s) of the left leg with ulceration of heel and midfoot
I70545	Atherosclerosis of nonautologous biological bypass graft(s) of the left leg with ulceration of other part of foot
I70548	Atherosclerosis of nonautologous biological bypass graft(s) of the left leg with ulceration of other part of lower leg
I70549	Atherosclerosis of nonautologous biological bypass graft(s) of the left leg with ulceration of unspecified site
I7055	Atherosclerosis of nonautologous biological bypass graft(s) of other extremity with ulceration
I7056	Atherosclerosis of nonautologous biological bypass graft(s) of the extremities with gangrene
I70561	Atherosclerosis of nonautologous biological bypass graft(s) of the extremities with gangrene, right leg
I70562	Atherosclerosis of nonautologous biological bypass graft(s) of the extremities with gangrene, left leg
I70563	Atherosclerosis of nonautologous biological bypass graft(s) of the extremities with gangrene, bilateral legs
I70568	Atherosclerosis of nonautologous biological bypass graft(s) of the extremities with gangrene, other extremity
I70569	Atherosclerosis of nonautologous biological bypass graft(s) of the extremities with gangrene, unspecified extremity
I7059	Other atherosclerosis of nonautologous biological bypass graft(s) of the extremities
I70591	Other atherosclerosis of nonautologous biological bypass graft(s) of the extremities, right leg
I70592	Other atherosclerosis of nonautologous biological bypass graft(s) of the extremities, left leg
I70593	Other atherosclerosis of nonautologous biological bypass graft(s) of the extremities, bilateral legs
I70598	Other atherosclerosis of nonautologous biological bypass graft(s) of the extremities, other extremity
I70599	Other atherosclerosis of nonautologous biological bypass graft(s) of the extremities, unspecified extremity
I706	Atherosclerosis of nonbiological bypass graft(s) of the extremities
I7060	Unspecified atherosclerosis of nonbiological bypass graft(s) of the extremities
I70601	Unspecified atherosclerosis of nonbiological bypass graft(s) of the extremities, right leg
I70602	Unspecified atherosclerosis of nonbiological bypass graft(s) of the extremities, left leg
I70603	Unspecified atherosclerosis of nonbiological bypass graft(s) of the extremities, bilateral legs
I70608	Unspecified atherosclerosis of nonbiological bypass graft(s) of the extremities, other extremity
I70609	Unspecified atherosclerosis of nonbiological bypass graft(s) of the extremities, unspecified extremity
I7061	Atherosclerosis of nonbiological bypass graft(s) of the extremities with intermittent claudication
I70611	Atherosclerosis of nonbiological bypass graft(s) of the extremities with intermittent claudication, right leg
I70612	Atherosclerosis of nonbiological bypass graft(s) of the extremities with intermittent claudication, left leg
I70613	Atherosclerosis of nonbiological bypass graft(s) of the extremities with intermittent claudication, bilateral legs
I70618	Atherosclerosis of nonbiological bypass graft(s) of the extremities with intermittent claudication, other extremity
I70619	Atherosclerosis of nonbiological bypass graft(s) of the extremities with intermittent claudication, unspecified extremity
I7062	Atherosclerosis of nonbiological bypass graft(s) of the extremities with rest pain
I70621	Atherosclerosis of nonbiological bypass graft(s) of the extremities with rest pain, right leg
I70622	Atherosclerosis of nonbiological bypass graft(s) of the extremities with rest pain, left leg
I70623	Atherosclerosis of nonbiological bypass graft(s) of the extremities with rest pain, bilateral legs
I70628	Atherosclerosis of nonbiological bypass graft(s) of the extremities with rest pain, other extremity
I70629	Atherosclerosis of nonbiological bypass graft(s) of the extremities with rest pain, unspecified extremity
I7063	Atherosclerosis of nonbiological bypass graft(s) of the right leg with ulceration
I70631	Atherosclerosis of nonbiological bypass graft(s) of the right leg with ulceration of thigh
I70632	Atherosclerosis of nonbiological bypass graft(s) of the right leg with ulceration of calf
I70633	Atherosclerosis of nonbiological bypass graft(s) of the right leg with ulceration of ankle
I70634	Atherosclerosis of nonbiological bypass graft(s) of the right leg with ulceration of heel and midfoot
I70635	Atherosclerosis of nonbiological bypass graft(s) of the right leg with ulceration of other part of foot
I70638	Atherosclerosis of nonbiological bypass graft(s) of the right leg with ulceration of other part of lower leg
I70639	Atherosclerosis of nonbiological bypass graft(s) of the right leg with ulceration of unspecified site
I7064	Atherosclerosis of nonbiological bypass graft(s) of the left leg with ulceration
I70641	Atherosclerosis of nonbiological bypass graft(s) of the left leg with ulceration of thigh
I70642	Atherosclerosis of nonbiological bypass graft(s) of the left leg with ulceration of calf
I70643	Atherosclerosis of nonbiological bypass graft(s) of the left leg with ulceration of ankle
I70644	Atherosclerosis of nonbiological bypass graft(s) of the left leg with ulceration of heel and midfoot
I70645	Atherosclerosis of nonbiological bypass graft(s) of the left leg with ulceration of other part of foot
I70648	Atherosclerosis of nonbiological bypass graft(s) of the left leg with ulceration of other part of lower leg
I70649	Atherosclerosis of nonbiological bypass graft(s) of the left leg with ulceration of unspecified site
I7065	Atherosclerosis of nonbiological bypass graft(s) of other extremity with ulceration
I7066	Atherosclerosis of nonbiological bypass graft(s) of the extremities with gangrene
I70661	Atherosclerosis of nonbiological bypass graft(s) of the extremities with gangrene, right leg
I70662	Atherosclerosis of nonbiological bypass graft(s) of the extremities with gangrene, left leg
I70663	Atherosclerosis of nonbiological bypass graft(s) of the extremities with gangrene, bilateral legs
I70668	Atherosclerosis of nonbiological bypass graft(s) of the extremities with gangrene, other extremity
I70669	Atherosclerosis of nonbiological bypass graft(s) of the extremities with gangrene, unspecified extremity
I7069	Other atherosclerosis of nonbiological bypass graft(s) of the extremities
I70691	Other atherosclerosis of nonbiological bypass graft(s) of the extremities, right leg
I70692	Other atherosclerosis of nonbiological bypass graft(s) of the extremities, left leg
I70693	Other atherosclerosis of nonbiological bypass graft(s) of the extremities, bilateral legs
I70698	Other atherosclerosis of nonbiological bypass graft(s) of the extremities, other extremity
I70699	Other atherosclerosis of nonbiological bypass graft(s) of the extremities, unspecified extremity
I707	Atherosclerosis of other type of bypass graft(s) of the extremities
I7070	Unspecified atherosclerosis of other type of bypass graft(s) of the extremities
I70701	Unspecified atherosclerosis of other type of bypass graft(s) of the extremities, right leg
I70702	Unspecified atherosclerosis of other type of bypass graft(s) of the extremities, left leg
I70703	Unspecified atherosclerosis of other type of bypass graft(s) of the extremities, bilateral legs
I70708	Unspecified atherosclerosis of other type of bypass graft(s) of the extremities, other extremity
I70709	Unspecified atherosclerosis of other type of bypass graft(s) of the extremities, unspecified extremity
I7071	Atherosclerosis of other type of bypass graft(s) of the extremities with intermittent claudication
I70711	Atherosclerosis of other type of bypass graft(s) of the extremities with intermittent claudication, right leg
I70712	Atherosclerosis of other type of bypass graft(s) of the extremities with intermittent claudication, left leg
I70713	Atherosclerosis of other type of bypass graft(s) of the extremities with intermittent claudication, bilateral legs
I70718	Atherosclerosis of other type of bypass graft(s) of the extremities with intermittent claudication, other extremity
I70719	Atherosclerosis of other type of bypass graft(s) of the extremities with intermittent claudication, unspecified extremity
I7072	Atherosclerosis of other type of bypass graft(s) of the extremities with rest pain
I70721	Atherosclerosis of other type of bypass graft(s) of the extremities with rest pain, right leg
I70722	Atherosclerosis of other type of bypass graft(s) of the extremities with rest pain, left leg
I70723	Atherosclerosis of other type of bypass graft(s) of the extremities with rest pain, bilateral legs
I70728	Atherosclerosis of other type of bypass graft(s) of the extremities with rest pain, other extremity
I70729	Atherosclerosis of other type of bypass graft(s) of the extremities with rest pain, unspecified extremity
I7073	Atherosclerosis of other type of bypass graft(s) of the right leg with ulceration
I70731	Atherosclerosis of other type of bypass graft(s) of the right leg with ulceration of thigh
I70732	Atherosclerosis of other type of bypass graft(s) of the right leg with ulceration of calf
I70733	Atherosclerosis of other type of bypass graft(s) of the right leg with ulceration of ankle
I70734	Atherosclerosis of other type of bypass graft(s) of the right leg with ulceration of heel and midfoot
I70735	Atherosclerosis of other type of bypass graft(s) of the right leg with ulceration of other part of foot
I70738	Atherosclerosis of other type of bypass graft(s) of the right leg with ulceration of other part of lower leg
I70739	Atherosclerosis of other type of bypass graft(s) of the right leg with ulceration of unspecified site
I7074	Atherosclerosis of other type of bypass graft(s) of the left leg with ulceration
I70741	Atherosclerosis of other type of bypass graft(s) of the left leg with ulceration of thigh
I70742	Atherosclerosis of other type of bypass graft(s) of the left leg with ulceration of calf
I70743	Atherosclerosis of other type of bypass graft(s) of the left leg with ulceration of ankle
I70744	Atherosclerosis of other type of bypass graft(s) of the left leg with ulceration of heel and midfoot
I70745	Atherosclerosis of other type of bypass graft(s) of the left leg with ulceration of other part of foot
I70748	Atherosclerosis of other type of bypass graft(s) of the left leg with ulceration of other part of lower leg
I70749	Atherosclerosis of other type of bypass graft(s) of the left leg with ulceration of unspecified site
I7075	Atherosclerosis of other type of bypass graft(s) of other extremity with ulceration
I7076	Atherosclerosis of other type of bypass graft(s) of the extremities with gangrene
I70761	Atherosclerosis of other type of bypass graft(s) of the extremities with gangrene, right leg
I70762	Atherosclerosis of other type of bypass graft(s) of the extremities with gangrene, left leg
I70763	Atherosclerosis of other type of bypass graft(s) of the extremities with gangrene, bilateral legs
I70768	Atherosclerosis of other type of bypass graft(s) of the extremities with gangrene, other extremity
I70769	Atherosclerosis of other type of bypass graft(s) of the extremities with gangrene, unspecified extremity
I7079	Other atherosclerosis of other type of bypass graft(s) of the extremities
I70791	Other atherosclerosis of other type of bypass graft(s) of the extremities, right leg
I70792	Other atherosclerosis of other type of bypass graft(s) of the extremities, left leg
I70793	Other atherosclerosis of other type of bypass graft(s) of the extremities, bilateral legs
I70798	Other atherosclerosis of other type of bypass graft(s) of the extremities, other extremity
I70799	Other atherosclerosis of other type of bypass graft(s) of the extremities, unspecified extremity
I708	Atherosclerosis of other arteries
I709	Other and unspecified atherosclerosis
I7090	Unspecified atherosclerosis
I7091	Generalized atherosclerosis
I7092	Chronic total occlusion of artery of the extremities
I71	Aortic aneurysm and dissection
I710	Dissection of aorta
I7100	Dissection of unspecified site of aorta
I7101	Dissection of thoracic aorta
I7102	Dissection of abdominal aorta
I7103	Dissection of thoracoabdominal aorta
I711	Thoracic aortic aneurysm, ruptured
I712	Thoracic aortic aneurysm, without rupture
I713	Abdominal aortic aneurysm, ruptured
I714	Abdominal aortic aneurysm, without rupture
I715	Thoracoabdominal aortic aneurysm, ruptured
I716	Thoracoabdominal aortic aneurysm, without rupture
I718	Aortic aneurysm of unspecified site, ruptured
I719	Aortic aneurysm of unspecified site, without rupture
I73	Other peripheral vascular diseases
I731	Thromboangiitis obliterans [Buerger's disease]
I738	Other specified peripheral vascular diseases
I7381	Erythromelalgia
I7389	Other specified peripheral vascular diseases
I739	Peripheral vascular disease, unspecified
I771	Stricture of artery
I790	Aneurysm of aorta in diseases classified elsewhere
I791	Aortitis in diseases classified elsewhere
I798	Other disorders of arteries, arterioles and capillaries in diseases classified elsewhere
Z95	Presence of cardiac and vascular implants and grafts
Z958	Presence of other cardiac and vascular implants and grafts
Z9582	Presence of other vascular implants and grafts
Z95820	Peripheral vascular angioplasty status with implants and grafts
Z95828	Presence of other vascular implants and grafts
Z959	Presence of cardiac and vascular implant and graft, unspecified
Z9862	Peripheral vascular angioplasty status
