# Supplementary material for: Prevalence and Correlates of Firearm Screening and Counseling in Primary Care in Southeast Michigan
Source: AJPM Focus. 2025 May 23;4(6):100370. doi: 10.1016/j.focus.2025.100370 (PMC12480869; doi:10.1016/j.focus.2025.100370)
Supplement: Supplementary file 19 [file mmc19.xlsx]

## Sheet: CKD
CODE	FULL_DESCRIPTION
I12	Hypertensive chronic kidney disease
I129	Hypertensive chronic kidney disease with stage 1 through stage 4 chronic kidney disease, or unspecified chronic kidney disease
I13	Hypertensive heart and chronic kidney disease
I130	Hypertensive heart and chronic kidney disease with heart failure and stage 1 through stage 4 chronic kidney disease, or unspecified chronic kidney disease
I131	Hypertensive heart and chronic kidney disease without heart failure
I1310	Hypertensive heart and chronic kidney disease without heart failure, with stage 1 through stage 4 chronic kidney disease, or unspecified chronic kidney disease
N03	Chronic nephritic syndrome
N030	Chronic nephritic syndrome with minor glomerular abnormality
N031	Chronic nephritic syndrome with focal and segmental glomerular lesions
N032	Chronic nephritic syndrome with diffuse membranous glomerulonephritis
N033	Chronic nephritic syndrome with diffuse mesangial proliferative glomerulonephritis
N034	Chronic nephritic syndrome with diffuse endocapillary proliferative glomerulonephritis
N035	Chronic nephritic syndrome with diffuse mesangiocapillary glomerulonephritis
N036	Chronic nephritic syndrome with dense deposit disease
N037	Chronic nephritic syndrome with diffuse crescentic glomerulonephritis
N038	Chronic nephritic syndrome with other morphologic changes
N039	Chronic nephritic syndrome with unspecified morphologic changes
N03A	Chronic nephritic syndrome with C3 glomerulonephritis
N05	Unspecified nephritic syndrome
N050	Unspecified nephritic syndrome with minor glomerular abnormality
N051	Unspecified nephritic syndrome with focal and segmental glomerular lesions
N052	Unspecified nephritic syndrome with diffuse membranous glomerulonephritis
N053	Unspecified nephritic syndrome with diffuse mesangial proliferative glomerulonephritis
N054	Unspecified nephritic syndrome with diffuse endocapillary proliferative glomerulonephritis
N055	Unspecified nephritic syndrome with diffuse mesangiocapillary glomerulonephritis
N056	Unspecified nephritic syndrome with dense deposit disease
N057	Unspecified nephritic syndrome with diffuse crescentic glomerulonephritis
N058	Unspecified nephritic syndrome with other morphologic changes
N059	Unspecified nephritic syndrome with unspecified morphologic changes
N05A	Unspecified nephritic syndrome with C3 glomerulonephritis
N18	Chronic kidney disease (CKD)
N181	Chronic kidney disease, stage 1
N182	Chronic kidney disease, stage 2 (mild)
N183	Chronic kidney disease, stage 3 (moderate)
N1830	Chronic kidney disease, stage 3 unspecified
N1831	Chronic kidney disease, stage 3a
N1832	Chronic kidney disease, stage 3b
N184	Chronic kidney disease, stage 4 (severe)
N189	Chronic kidney disease, unspecified
O102	Pre-existing hypertensive chronic kidney disease complicating pregnancy, childbirth and the puerperium
O1021	Pre-existing hypertensive chronic kidney disease complicating pregnancy
O10211	Pre-existing hypertensive chronic kidney disease complicating pregnancy, first trimester
O10212	Pre-existing hypertensive chronic kidney disease complicating pregnancy, second trimester
O10213	Pre-existing hypertensive chronic kidney disease complicating pregnancy, third trimester
O10219	Pre-existing hypertensive chronic kidney disease complicating pregnancy, unspecified trimester
O1022	Pre-existing hypertensive chronic kidney disease complicating childbirth
O1023	Pre-existing hypertensive chronic kidney disease complicating the puerperium
O103	Pre-existing hypertensive heart and chronic kidney disease complicating pregnancy, childbirth and the puerperium
O1031	Pre-existing hypertensive heart and chronic kidney disease complicating pregnancy
O10311	Pre-existing hypertensive heart and chronic kidney disease complicating pregnancy, first trimester
O10312	Pre-existing hypertensive heart and chronic kidney disease complicating pregnancy, second trimester
O10313	Pre-existing hypertensive heart and chronic kidney disease complicating pregnancy, third trimester
O10319	Pre-existing hypertensive heart and chronic kidney disease complicating pregnancy, unspecified trimester
O1032	Pre-existing hypertensive heart and chronic kidney disease complicating childbirth
O1033	Pre-existing hypertensive heart and chronic kidney disease complicating the puerperium
Z940	Kidney transplant status
