# Supplementary material for: Prevalence and Correlates of Firearm Screening and Counseling in Primary Care in Southeast Michigan
Source: AJPM Focus. 2025 May 23;4(6):100370. doi: 10.1016/j.focus.2025.100370 (PMC12480869; doi:10.1016/j.focus.2025.100370)
Supplement: Supplementary file 20 [file mmc20.xlsx]

## Sheet: CKD
CODE	FULL_DESCRIPTION
I120	Hypertensive chronic kidney disease with stage 5 chronic kidney disease or end stage renal disease
I1311	Hypertensive heart and chronic kidney disease without heart failure, with stage 5 chronic kidney disease, or end stage renal disease
I132	Hypertensive heart and chronic kidney disease with heart failure and with stage 5 chronic kidney disease, or end stage renal disease
N185	Chronic kidney disease, stage 5
N186	End stage renal disease
N189	Chronic kidney disease, unspecified
N19	Unspecified kidney failure
N250	Renal osteodystrophy
R880	Cloudy (hemodialysis) (peritoneal) dialysis effluent
T81502	Unspecified complication of foreign body accidentally left in body following kidney dialysis
T81502A	Unspecified complication of foreign body accidentally left in body following kidney dialysis, initial encounter
T81502D	Unspecified complication of foreign body accidentally left in body following kidney dialysis, subsequent encounter
T81502S	Unspecified complication of foreign body accidentally left in body following kidney dialysis, sequela
T81512	Adhesions due to foreign body accidentally left in body following kidney dialysis
T81512A	Adhesions due to foreign body accidentally left in body following kidney dialysis, initial encounter
T81512D	Adhesions due to foreign body accidentally left in body following kidney dialysis, subsequent encounter
T81512S	Adhesions due to foreign body accidentally left in body following kidney dialysis, sequela
T81522	Obstruction due to foreign body accidentally left in body following kidney dialysis
T81522A	Obstruction due to foreign body accidentally left in body following kidney dialysis, initial encounter
T81522D	Obstruction due to foreign body accidentally left in body following kidney dialysis, subsequent encounter
T81522S	Obstruction due to foreign body accidentally left in body following kidney dialysis, sequela
T81532	Perforation due to foreign body accidentally left in body following kidney dialysis
T81532A	Perforation due to foreign body accidentally left in body following kidney dialysis, initial encounter
T81532D	Perforation due to foreign body accidentally left in body following kidney dialysis, subsequent encounter
T81532S	Perforation due to foreign body accidentally left in body following kidney dialysis, sequela
T81592	Other complications of foreign body accidentally left in body following kidney dialysis
T81592A	Other complications of foreign body accidentally left in body following kidney dialysis, initial encounter
T81592D	Other complications of foreign body accidentally left in body following kidney dialysis, subsequent encounter
T81592S	Other complications of foreign body accidentally left in body following kidney dialysis, sequela
T824	Mechanical complication of vascular dialysis catheter
T8241	Breakdown (mechanical) of vascular dialysis catheter
T8241XA	Breakdown (mechanical) of vascular dialysis catheter, initial encounter
T8241XD	Breakdown (mechanical) of vascular dialysis catheter, subsequent encounter
T8241XS	Breakdown (mechanical) of vascular dialysis catheter, sequela
T8242	Displacement of vascular dialysis catheter
T8242XA	Displacement of vascular dialysis catheter, initial encounter
T8242XD	Displacement of vascular dialysis catheter, subsequent encounter
T8242XS	Displacement of vascular dialysis catheter, sequela
T8243	Leakage of vascular dialysis catheter
T8243XA	Leakage of vascular dialysis catheter, initial encounter
T8243XD	Leakage of vascular dialysis catheter, subsequent encounter
T8243XS	Leakage of vascular dialysis catheter, sequela
T8249	Other complication of vascular dialysis catheter
T8249XA	Other complication of vascular dialysis catheter, initial encounter
T8249XD	Other complication of vascular dialysis catheter, subsequent encounter
T8249XS	Other complication of vascular dialysis catheter, sequela
T85611	Breakdown (mechanical) of intraperitoneal dialysis catheter
T85611A	Breakdown (mechanical) of intraperitoneal dialysis catheter, initial encounter
T85611D	Breakdown (mechanical) of intraperitoneal dialysis catheter, subsequent encounter
T85611S	Breakdown (mechanical) of intraperitoneal dialysis catheter, sequela
T85621	Displacement of intraperitoneal dialysis catheter
T85621A	Displacement of intraperitoneal dialysis catheter, initial encounter
T85621D	Displacement of intraperitoneal dialysis catheter, subsequent encounter
T85621S	Displacement of intraperitoneal dialysis catheter, sequela
T85631	Leakage of intraperitoneal dialysis catheter
T85631A	Leakage of intraperitoneal dialysis catheter, initial encounter
T85631D	Leakage of intraperitoneal dialysis catheter, subsequent encounter
T85631S	Leakage of intraperitoneal dialysis catheter, sequela
T85691	Other mechanical complication of intraperitoneal dialysis catheter
T85691A	Other mechanical complication of intraperitoneal dialysis catheter, initial encounter
T85691D	Other mechanical complication of intraperitoneal dialysis catheter, subsequent encounter
T85691S	Other mechanical complication of intraperitoneal dialysis catheter, sequela
T8571	Infection and inflammatory reaction due to peritoneal dialysis catheter
T8571XA	Infection and inflammatory reaction due to peritoneal dialysis catheter, initial encounter
T8571XD	Infection and inflammatory reaction due to peritoneal dialysis catheter, subsequent encounter
T8571XS	Infection and inflammatory reaction due to peritoneal dialysis catheter, sequela
Y622	Failure of sterile precautions during kidney dialysis and other perfusion
Y841	Kidney dialysis as the cause of abnormal reaction of the patient, or of later complication, without mention of misadventure at the time of the procedure
Z49	Encounter for care involving renal dialysis
Z490	Preparatory care for renal dialysis
Z4901	Encounter for fitting and adjustment of extracorporeal dialysis catheter
Z4902	Encounter for fitting and adjustment of peritoneal dialysis catheter
Z493	Encounter for adequacy testing for dialysis
Z4931	Encounter for adequacy testing for hemodialysis
Z4932	Encounter for adequacy testing for peritoneal dialysis
Z9115	Patient's noncompliance with renal dialysis
Z992	Dependence on renal dialysis
