# Supplementary material for: Prevalence and Correlates of Firearm Screening and Counseling in Primary Care in Southeast Michigan
Source: AJPM Focus. 2025 May 23;4(6):100370. doi: 10.1016/j.focus.2025.100370 (PMC12480869; doi:10.1016/j.focus.2025.100370)
Supplement: Supplementary file 21 [file mmc21.xlsx]

## Sheet: rheumatic_disease
CODE	FULL_DESCRIPTION
M05	Rheumatoid arthritis with rheumatoid factor
M050	Felty's syndrome
M0500	Felty's syndrome, unspecified site
M0501	Felty's syndrome, shoulder
M05011	Felty's syndrome, right shoulder
M05012	Felty's syndrome, left shoulder
M05019	Felty's syndrome, unspecified shoulder
M0502	Felty's syndrome, elbow
M05021	Felty's syndrome, right elbow
M05022	Felty's syndrome, left elbow
M05029	Felty's syndrome, unspecified elbow
M0503	Felty's syndrome, wrist
M05031	Felty's syndrome, right wrist
M05032	Felty's syndrome, left wrist
M05039	Felty's syndrome, unspecified wrist
M0504	Felty's syndrome, hand
M05041	Felty's syndrome, right hand
M05042	Felty's syndrome, left hand
M05049	Felty's syndrome, unspecified hand
M0505	Felty's syndrome, hip
M05051	Felty's syndrome, right hip
M05052	Felty's syndrome, left hip
M05059	Felty's syndrome, unspecified hip
M0506	Felty's syndrome, knee
M05061	Felty's syndrome, right knee
M05062	Felty's syndrome, left knee
M05069	Felty's syndrome, unspecified knee
M0507	Felty's syndrome, ankle and foot
M05071	Felty's syndrome, right ankle and foot
M05072	Felty's syndrome, left ankle and foot
M05079	Felty's syndrome, unspecified ankle and foot
M0509	Felty's syndrome, multiple sites
M051	Rheumatoid lung disease with rheumatoid arthritis
M0510	Rheumatoid lung disease with rheumatoid arthritis of unspecified site
M0511	Rheumatoid lung disease with rheumatoid arthritis of shoulder
M05111	Rheumatoid lung disease with rheumatoid arthritis of right shoulder
M05112	Rheumatoid lung disease with rheumatoid arthritis of left shoulder
M05119	Rheumatoid lung disease with rheumatoid arthritis of unspecified shoulder
M0512	Rheumatoid lung disease with rheumatoid arthritis of elbow
M05121	Rheumatoid lung disease with rheumatoid arthritis of right elbow
M05122	Rheumatoid lung disease with rheumatoid arthritis of left elbow
M05129	Rheumatoid lung disease with rheumatoid arthritis of unspecified elbow
M0513	Rheumatoid lung disease with rheumatoid arthritis of wrist
M05131	Rheumatoid lung disease with rheumatoid arthritis of right wrist
M05132	Rheumatoid lung disease with rheumatoid arthritis of left wrist
M05139	Rheumatoid lung disease with rheumatoid arthritis of unspecified wrist
M0514	Rheumatoid lung disease with rheumatoid arthritis of hand
M05141	Rheumatoid lung disease with rheumatoid arthritis of right hand
M05142	Rheumatoid lung disease with rheumatoid arthritis of left hand
M05149	Rheumatoid lung disease with rheumatoid arthritis of unspecified hand
M0515	Rheumatoid lung disease with rheumatoid arthritis of hip
M05151	Rheumatoid lung disease with rheumatoid arthritis of right hip
M05152	Rheumatoid lung disease with rheumatoid arthritis of left hip
M05159	Rheumatoid lung disease with rheumatoid arthritis of unspecified hip
M0516	Rheumatoid lung disease with rheumatoid arthritis of knee
M05161	Rheumatoid lung disease with rheumatoid arthritis of right knee
M05162	Rheumatoid lung disease with rheumatoid arthritis of left knee
M05169	Rheumatoid lung disease with rheumatoid arthritis of unspecified knee
M0517	Rheumatoid lung disease with rheumatoid arthritis of ankle and foot
M05171	Rheumatoid lung disease with rheumatoid arthritis of right ankle and foot
M05172	Rheumatoid lung disease with rheumatoid arthritis of left ankle and foot
M05179	Rheumatoid lung disease with rheumatoid arthritis of unspecified ankle and foot
M0519	Rheumatoid lung disease with rheumatoid arthritis of multiple sites
M052	Rheumatoid vasculitis with rheumatoid arthritis
M0520	Rheumatoid vasculitis with rheumatoid arthritis of unspecified site
M0521	Rheumatoid vasculitis with rheumatoid arthritis of shoulder
M05211	Rheumatoid vasculitis with rheumatoid arthritis of right shoulder
M05212	Rheumatoid vasculitis with rheumatoid arthritis of left shoulder
M05219	Rheumatoid vasculitis with rheumatoid arthritis of unspecified shoulder
M0522	Rheumatoid vasculitis with rheumatoid arthritis of elbow
M05221	Rheumatoid vasculitis with rheumatoid arthritis of right elbow
M05222	Rheumatoid vasculitis with rheumatoid arthritis of left elbow
M05229	Rheumatoid vasculitis with rheumatoid arthritis of unspecified elbow
M0523	Rheumatoid vasculitis with rheumatoid arthritis of wrist
M05231	Rheumatoid vasculitis with rheumatoid arthritis of right wrist
M05232	Rheumatoid vasculitis with rheumatoid arthritis of left wrist
M05239	Rheumatoid vasculitis with rheumatoid arthritis of unspecified wrist
M0524	Rheumatoid vasculitis with rheumatoid arthritis of hand
M05241	Rheumatoid vasculitis with rheumatoid arthritis of right hand
M05242	Rheumatoid vasculitis with rheumatoid arthritis of left hand
M05249	Rheumatoid vasculitis with rheumatoid arthritis of unspecified hand
M0525	Rheumatoid vasculitis with rheumatoid arthritis of hip
M05251	Rheumatoid vasculitis with rheumatoid arthritis of right hip
M05252	Rheumatoid vasculitis with rheumatoid arthritis of left hip
M05259	Rheumatoid vasculitis with rheumatoid arthritis of unspecified hip
M0526	Rheumatoid vasculitis with rheumatoid arthritis of knee
M05261	Rheumatoid vasculitis with rheumatoid arthritis of right knee
M05262	Rheumatoid vasculitis with rheumatoid arthritis of left knee
M05269	Rheumatoid vasculitis with rheumatoid arthritis of unspecified knee
M0527	Rheumatoid vasculitis with rheumatoid arthritis of ankle and foot
M05271	Rheumatoid vasculitis with rheumatoid arthritis of right ankle and foot
M05272	Rheumatoid vasculitis with rheumatoid arthritis of left ankle and foot
M05279	Rheumatoid vasculitis with rheumatoid arthritis of unspecified ankle and foot
M0529	Rheumatoid vasculitis with rheumatoid arthritis of multiple sites
M053	Rheumatoid heart disease with rheumatoid arthritis
M0530	Rheumatoid heart disease with rheumatoid arthritis of unspecified site
M0531	Rheumatoid heart disease with rheumatoid arthritis of shoulder
M05311	Rheumatoid heart disease with rheumatoid arthritis of right shoulder
M05312	Rheumatoid heart disease with rheumatoid arthritis of left shoulder
M05319	Rheumatoid heart disease with rheumatoid arthritis of unspecified shoulder
M0532	Rheumatoid heart disease with rheumatoid arthritis of elbow
M05321	Rheumatoid heart disease with rheumatoid arthritis of right elbow
M05322	Rheumatoid heart disease with rheumatoid arthritis of left elbow
M05329	Rheumatoid heart disease with rheumatoid arthritis of unspecified elbow
M0533	Rheumatoid heart disease with rheumatoid arthritis of wrist
M05331	Rheumatoid heart disease with rheumatoid arthritis of right wrist
M05332	Rheumatoid heart disease with rheumatoid arthritis of left wrist
M05339	Rheumatoid heart disease with rheumatoid arthritis of unspecified wrist
M0534	Rheumatoid heart disease with rheumatoid arthritis of hand
M05341	Rheumatoid heart disease with rheumatoid arthritis of right hand
M05342	Rheumatoid heart disease with rheumatoid arthritis of left hand
M05349	Rheumatoid heart disease with rheumatoid arthritis of unspecified hand
M0535	Rheumatoid heart disease with rheumatoid arthritis of hip
M05351	Rheumatoid heart disease with rheumatoid arthritis of right hip
M05352	Rheumatoid heart disease with rheumatoid arthritis of left hip
M05359	Rheumatoid heart disease with rheumatoid arthritis of unspecified hip
M0536	Rheumatoid heart disease with rheumatoid arthritis of knee
M05361	Rheumatoid heart disease with rheumatoid arthritis of right knee
M05362	Rheumatoid heart disease with rheumatoid arthritis of left knee
M05369	Rheumatoid heart disease with rheumatoid arthritis of unspecified knee
M0537	Rheumatoid heart disease with rheumatoid arthritis of ankle and foot
M05371	Rheumatoid heart disease with rheumatoid arthritis of right ankle and foot
M05372	Rheumatoid heart disease with rheumatoid arthritis of left ankle and foot
M05379	Rheumatoid heart disease with rheumatoid arthritis of unspecified ankle and foot
M0539	Rheumatoid heart disease with rheumatoid arthritis of multiple sites
M054	Rheumatoid myopathy with rheumatoid arthritis
M0540	Rheumatoid myopathy with rheumatoid arthritis of unspecified site
M0541	Rheumatoid myopathy with rheumatoid arthritis of shoulder
M05411	Rheumatoid myopathy with rheumatoid arthritis of right shoulder
M05412	Rheumatoid myopathy with rheumatoid arthritis of left shoulder
M05419	Rheumatoid myopathy with rheumatoid arthritis of unspecified shoulder
M0542	Rheumatoid myopathy with rheumatoid arthritis of elbow
M05421	Rheumatoid myopathy with rheumatoid arthritis of right elbow
M05422	Rheumatoid myopathy with rheumatoid arthritis of left elbow
M05429	Rheumatoid myopathy with rheumatoid arthritis of unspecified elbow
M0543	Rheumatoid myopathy with rheumatoid arthritis of wrist
M05431	Rheumatoid myopathy with rheumatoid arthritis of right wrist
M05432	Rheumatoid myopathy with rheumatoid arthritis of left wrist
M05439	Rheumatoid myopathy with rheumatoid arthritis of unspecified wrist
M0544	Rheumatoid myopathy with rheumatoid arthritis of hand
M05441	Rheumatoid myopathy with rheumatoid arthritis of right hand
M05442	Rheumatoid myopathy with rheumatoid arthritis of left hand
M05449	Rheumatoid myopathy with rheumatoid arthritis of unspecified hand
M0545	Rheumatoid myopathy with rheumatoid arthritis of hip
M05451	Rheumatoid myopathy with rheumatoid arthritis of right hip
M05452	Rheumatoid myopathy with rheumatoid arthritis of left hip
M05459	Rheumatoid myopathy with rheumatoid arthritis of unspecified hip
M0546	Rheumatoid myopathy with rheumatoid arthritis of knee
M05461	Rheumatoid myopathy with rheumatoid arthritis of right knee
M05462	Rheumatoid myopathy with rheumatoid arthritis of left knee
M05469	Rheumatoid myopathy with rheumatoid arthritis of unspecified knee
M0547	Rheumatoid myopathy with rheumatoid arthritis of ankle and foot
M05471	Rheumatoid myopathy with rheumatoid arthritis of right ankle and foot
M05472	Rheumatoid myopathy with rheumatoid arthritis of left ankle and foot
M05479	Rheumatoid myopathy with rheumatoid arthritis of unspecified ankle and foot
M0549	Rheumatoid myopathy with rheumatoid arthritis of multiple sites
M055	Rheumatoid polyneuropathy with rheumatoid arthritis
M0550	Rheumatoid polyneuropathy with rheumatoid arthritis of unspecified site
M0551	Rheumatoid polyneuropathy with rheumatoid arthritis of shoulder
M05511	Rheumatoid polyneuropathy with rheumatoid arthritis of right shoulder
M05512	Rheumatoid polyneuropathy with rheumatoid arthritis of left shoulder
M05519	Rheumatoid polyneuropathy with rheumatoid arthritis of unspecified shoulder
M0552	Rheumatoid polyneuropathy with rheumatoid arthritis of elbow
M05521	Rheumatoid polyneuropathy with rheumatoid arthritis of right elbow
M05522	Rheumatoid polyneuropathy with rheumatoid arthritis of left elbow
M05529	Rheumatoid polyneuropathy with rheumatoid arthritis of unspecified elbow
M0553	Rheumatoid polyneuropathy with rheumatoid arthritis of wrist
M05531	Rheumatoid polyneuropathy with rheumatoid arthritis of right wrist
M05532	Rheumatoid polyneuropathy with rheumatoid arthritis of left wrist
M05539	Rheumatoid polyneuropathy with rheumatoid arthritis of unspecified wrist
M0554	Rheumatoid polyneuropathy with rheumatoid arthritis of hand
M05541	Rheumatoid polyneuropathy with rheumatoid arthritis of right hand
M05542	Rheumatoid polyneuropathy with rheumatoid arthritis of left hand
M05549	Rheumatoid polyneuropathy with rheumatoid arthritis of unspecified hand
M0555	Rheumatoid polyneuropathy with rheumatoid arthritis of hip
M05551	Rheumatoid polyneuropathy with rheumatoid arthritis of right hip
M05552	Rheumatoid polyneuropathy with rheumatoid arthritis of left hip
M05559	Rheumatoid polyneuropathy with rheumatoid arthritis of unspecified hip
M0556	Rheumatoid polyneuropathy with rheumatoid arthritis of knee
M05561	Rheumatoid polyneuropathy with rheumatoid arthritis of right knee
M05562	Rheumatoid polyneuropathy with rheumatoid arthritis of left knee
M05569	Rheumatoid polyneuropathy with rheumatoid arthritis of unspecified knee
M0557	Rheumatoid polyneuropathy with rheumatoid arthritis of ankle and foot
M05571	Rheumatoid polyneuropathy with rheumatoid arthritis of right ankle and foot
M05572	Rheumatoid polyneuropathy with rheumatoid arthritis of left ankle and foot
M05579	Rheumatoid polyneuropathy with rheumatoid arthritis of unspecified ankle and foot
M0559	Rheumatoid polyneuropathy with rheumatoid arthritis of multiple sites
M056	Rheumatoid arthritis with involvement of other organs and systems
M0560	Rheumatoid arthritis of unspecified site with involvement of other organs and systems
M0561	Rheumatoid arthritis of shoulder with involvement of other organs and systems
M05611	Rheumatoid arthritis of right shoulder with involvement of other organs and systems
M05612	Rheumatoid arthritis of left shoulder with involvement of other organs and systems
M05619	Rheumatoid arthritis of unspecified shoulder with involvement of other organs and systems
M0562	Rheumatoid arthritis of elbow with involvement of other organs and systems
M05621	Rheumatoid arthritis of right elbow with involvement of other organs and systems
M05622	Rheumatoid arthritis of left elbow with involvement of other organs and systems
M05629	Rheumatoid arthritis of unspecified elbow with involvement of other organs and systems
M0563	Rheumatoid arthritis of wrist with involvement of other organs and systems
M05631	Rheumatoid arthritis of right wrist with involvement of other organs and systems
M05632	Rheumatoid arthritis of left wrist with involvement of other organs and systems
M05639	Rheumatoid arthritis of unspecified wrist with involvement of other organs and systems
M0564	Rheumatoid arthritis of hand with involvement of other organs and systems
M05641	Rheumatoid arthritis of right hand with involvement of other organs and systems
M05642	Rheumatoid arthritis of left hand with involvement of other organs and systems
M05649	Rheumatoid arthritis of unspecified hand with involvement of other organs and systems
M0565	Rheumatoid arthritis of hip with involvement of other organs and systems
M05651	Rheumatoid arthritis of right hip with involvement of other organs and systems
M05652	Rheumatoid arthritis of left hip with involvement of other organs and systems
M05659	Rheumatoid arthritis of unspecified hip with involvement of other organs and systems
M0566	Rheumatoid arthritis of knee with involvement of other organs and systems
M05661	Rheumatoid arthritis of right knee with involvement of other organs and systems
M05662	Rheumatoid arthritis of left knee with involvement of other organs and systems
M05669	Rheumatoid arthritis of unspecified knee with involvement of other organs and systems
M0567	Rheumatoid arthritis of ankle and foot with involvement of other organs and systems
M05671	Rheumatoid arthritis of right ankle and foot with involvement of other organs and systems
M05672	Rheumatoid arthritis of left ankle and foot with involvement of other organs and systems
M05679	Rheumatoid arthritis of unspecified ankle and foot with involvement of other organs and systems
M0569	Rheumatoid arthritis of multiple sites with involvement of other organs and systems
M057	Rheumatoid arthritis with rheumatoid factor without organ or systems involvement
M0570	Rheumatoid arthritis with rheumatoid factor of unspecified site without organ or systems involvement
M0571	Rheumatoid arthritis with rheumatoid factor of shoulder without organ or systems involvement
M05711	Rheumatoid arthritis with rheumatoid factor of right shoulder without organ or systems involvement
M05712	Rheumatoid arthritis with rheumatoid factor of left shoulder without organ or systems involvement
M05719	Rheumatoid arthritis with rheumatoid factor of unspecified shoulder without organ or systems involvement
M0572	Rheumatoid arthritis with rheumatoid factor of elbow without organ or systems involvement
M05721	Rheumatoid arthritis with rheumatoid factor of right elbow without organ or systems involvement
M05722	Rheumatoid arthritis with rheumatoid factor of left elbow without organ or systems involvement
M05729	Rheumatoid arthritis with rheumatoid factor of unspecified elbow without organ or systems involvement
M0573	Rheumatoid arthritis with rheumatoid factor of wrist without organ or systems involvement
M05731	Rheumatoid arthritis with rheumatoid factor of right wrist without organ or systems involvement
M05732	Rheumatoid arthritis with rheumatoid factor of left wrist without organ or systems involvement
M05739	Rheumatoid arthritis with rheumatoid factor of unspecified wrist without organ or systems involvement
M0574	Rheumatoid arthritis with rheumatoid factor of hand without organ or systems involvement
M05741	Rheumatoid arthritis with rheumatoid factor of right hand without organ or systems involvement
M05742	Rheumatoid arthritis with rheumatoid factor of left hand without organ or systems involvement
M05749	Rheumatoid arthritis with rheumatoid factor of unspecified hand without organ or systems involvement
M0575	Rheumatoid arthritis with rheumatoid factor of hip without organ or systems involvement
M05751	Rheumatoid arthritis with rheumatoid factor of right hip without organ or systems involvement
M05752	Rheumatoid arthritis with rheumatoid factor of left hip without organ or systems involvement
M05759	Rheumatoid arthritis with rheumatoid factor of unspecified hip without organ or systems involvement
M0576	Rheumatoid arthritis with rheumatoid factor of knee without organ or systems involvement
M05761	Rheumatoid arthritis with rheumatoid factor of right knee without organ or systems involvement
M05762	Rheumatoid arthritis with rheumatoid factor of left knee without organ or systems involvement
M05769	Rheumatoid arthritis with rheumatoid factor of unspecified knee without organ or systems involvement
M0577	Rheumatoid arthritis with rheumatoid factor of ankle and foot without organ or systems involvement
M05771	Rheumatoid arthritis with rheumatoid factor of right ankle and foot without organ or systems involvement
M05772	Rheumatoid arthritis with rheumatoid factor of left ankle and foot without organ or systems involvement
M05779	Rheumatoid arthritis with rheumatoid factor of unspecified ankle and foot without organ or systems involvement
M0579	Rheumatoid arthritis with rheumatoid factor of multiple sites without organ or systems involvement
M057A	Rheumatoid arthritis with rheumatoid factor of other specified site without organ or systems involvement
M058	Other rheumatoid arthritis with rheumatoid factor
M0580	Other rheumatoid arthritis with rheumatoid factor of unspecified site
M0581	Other rheumatoid arthritis with rheumatoid factor of shoulder
M05811	Other rheumatoid arthritis with rheumatoid factor of right shoulder
M05812	Other rheumatoid arthritis with rheumatoid factor of left shoulder
M05819	Other rheumatoid arthritis with rheumatoid factor of unspecified shoulder
M0582	Other rheumatoid arthritis with rheumatoid factor of elbow
M05821	Other rheumatoid arthritis with rheumatoid factor of right elbow
M05822	Other rheumatoid arthritis with rheumatoid factor of left elbow
M05829	Other rheumatoid arthritis with rheumatoid factor of unspecified elbow
M0583	Other rheumatoid arthritis with rheumatoid factor of wrist
M05831	Other rheumatoid arthritis with rheumatoid factor of right wrist
M05832	Other rheumatoid arthritis with rheumatoid factor of left wrist
M05839	Other rheumatoid arthritis with rheumatoid factor of unspecified wrist
M0584	Other rheumatoid arthritis with rheumatoid factor of hand
M05841	Other rheumatoid arthritis with rheumatoid factor of right hand
M05842	Other rheumatoid arthritis with rheumatoid factor of left hand
M05849	Other rheumatoid arthritis with rheumatoid factor of unspecified hand
M0585	Other rheumatoid arthritis with rheumatoid factor of hip
M05851	Other rheumatoid arthritis with rheumatoid factor of right hip
M05852	Other rheumatoid arthritis with rheumatoid factor of left hip
M05859	Other rheumatoid arthritis with rheumatoid factor of unspecified hip
M0586	Other rheumatoid arthritis with rheumatoid factor of knee
M05861	Other rheumatoid arthritis with rheumatoid factor of right knee
M05862	Other rheumatoid arthritis with rheumatoid factor of left knee
M05869	Other rheumatoid arthritis with rheumatoid factor of unspecified knee
M0587	Other rheumatoid arthritis with rheumatoid factor of ankle and foot
M05871	Other rheumatoid arthritis with rheumatoid factor of right ankle and foot
M05872	Other rheumatoid arthritis with rheumatoid factor of left ankle and foot
M05879	Other rheumatoid arthritis with rheumatoid factor of unspecified ankle and foot
M0589	Other rheumatoid arthritis with rheumatoid factor of multiple sites
M058A	Other rheumatoid arthritis with rheumatoid factor of other specified site
M059	Rheumatoid arthritis with rheumatoid factor, unspecified
M06	Other rheumatoid arthritis
M060	Rheumatoid arthritis without rheumatoid factor
M0600	Rheumatoid arthritis without rheumatoid factor, unspecified site
M0601	Rheumatoid arthritis without rheumatoid factor, shoulder
M06011	Rheumatoid arthritis without rheumatoid factor, right shoulder
M06012	Rheumatoid arthritis without rheumatoid factor, left shoulder
M06019	Rheumatoid arthritis without rheumatoid factor, unspecified shoulder
M0602	Rheumatoid arthritis without rheumatoid factor, elbow
M06021	Rheumatoid arthritis without rheumatoid factor, right elbow
M06022	Rheumatoid arthritis without rheumatoid factor, left elbow
M06029	Rheumatoid arthritis without rheumatoid factor, unspecified elbow
M0603	Rheumatoid arthritis without rheumatoid factor, wrist
M06031	Rheumatoid arthritis without rheumatoid factor, right wrist
M06032	Rheumatoid arthritis without rheumatoid factor, left wrist
M06039	Rheumatoid arthritis without rheumatoid factor, unspecified wrist
M0604	Rheumatoid arthritis without rheumatoid factor, hand
M06041	Rheumatoid arthritis without rheumatoid factor, right hand
M06042	Rheumatoid arthritis without rheumatoid factor, left hand
M06049	Rheumatoid arthritis without rheumatoid factor, unspecified hand
M0605	Rheumatoid arthritis without rheumatoid factor, hip
M06051	Rheumatoid arthritis without rheumatoid factor, right hip
M06052	Rheumatoid arthritis without rheumatoid factor, left hip
M06059	Rheumatoid arthritis without rheumatoid factor, unspecified hip
M0606	Rheumatoid arthritis without rheumatoid factor, knee
M06061	Rheumatoid arthritis without rheumatoid factor, right knee
M06062	Rheumatoid arthritis without rheumatoid factor, left knee
M06069	Rheumatoid arthritis without rheumatoid factor, unspecified knee
M0607	Rheumatoid arthritis without rheumatoid factor, ankle and foot
M06071	Rheumatoid arthritis without rheumatoid factor, right ankle and foot
M06072	Rheumatoid arthritis without rheumatoid factor, left ankle and foot
M06079	Rheumatoid arthritis without rheumatoid factor, unspecified ankle and foot
M0608	Rheumatoid arthritis without rheumatoid factor, vertebrae
M0609	Rheumatoid arthritis without rheumatoid factor, multiple sites
M060A	Rheumatoid arthritis without rheumatoid factor, other specified site
M061	Adult-onset Still's disease
M062	Rheumatoid bursitis
M0620	Rheumatoid bursitis, unspecified site
M0621	Rheumatoid bursitis, shoulder
M06211	Rheumatoid bursitis, right shoulder
M06212	Rheumatoid bursitis, left shoulder
M06219	Rheumatoid bursitis, unspecified shoulder
M0622	Rheumatoid bursitis, elbow
M06221	Rheumatoid bursitis, right elbow
M06222	Rheumatoid bursitis, left elbow
M06229	Rheumatoid bursitis, unspecified elbow
M0623	Rheumatoid bursitis, wrist
M06231	Rheumatoid bursitis, right wrist
M06232	Rheumatoid bursitis, left wrist
M06239	Rheumatoid bursitis, unspecified wrist
M0624	Rheumatoid bursitis, hand
M06241	Rheumatoid bursitis, right hand
M06242	Rheumatoid bursitis, left hand
M06249	Rheumatoid bursitis, unspecified hand
M0625	Rheumatoid bursitis, hip
M06251	Rheumatoid bursitis, right hip
M06252	Rheumatoid bursitis, left hip
M06259	Rheumatoid bursitis, unspecified hip
M0626	Rheumatoid bursitis, knee
M06261	Rheumatoid bursitis, right knee
M06262	Rheumatoid bursitis, left knee
M06269	Rheumatoid bursitis, unspecified knee
M0627	Rheumatoid bursitis, ankle and foot
M06271	Rheumatoid bursitis, right ankle and foot
M06272	Rheumatoid bursitis, left ankle and foot
M06279	Rheumatoid bursitis, unspecified ankle and foot
M0628	Rheumatoid bursitis, vertebrae
M0629	Rheumatoid bursitis, multiple sites
M063	Rheumatoid nodule
M0630	Rheumatoid nodule, unspecified site
M0631	Rheumatoid nodule, shoulder
M06311	Rheumatoid nodule, right shoulder
M06312	Rheumatoid nodule, left shoulder
M06319	Rheumatoid nodule, unspecified shoulder
M0632	Rheumatoid nodule, elbow
M06321	Rheumatoid nodule, right elbow
M06322	Rheumatoid nodule, left elbow
M06329	Rheumatoid nodule, unspecified elbow
M0633	Rheumatoid nodule, wrist
M06331	Rheumatoid nodule, right wrist
M06332	Rheumatoid nodule, left wrist
M06339	Rheumatoid nodule, unspecified wrist
M0634	Rheumatoid nodule, hand
M06341	Rheumatoid nodule, right hand
M06342	Rheumatoid nodule, left hand
M06349	Rheumatoid nodule, unspecified hand
M0635	Rheumatoid nodule, hip
M06351	Rheumatoid nodule, right hip
M06352	Rheumatoid nodule, left hip
M06359	Rheumatoid nodule, unspecified hip
M0636	Rheumatoid nodule, knee
M06361	Rheumatoid nodule, right knee
M06362	Rheumatoid nodule, left knee
M06369	Rheumatoid nodule, unspecified knee
M0637	Rheumatoid nodule, ankle and foot
M06371	Rheumatoid nodule, right ankle and foot
M06372	Rheumatoid nodule, left ankle and foot
M06379	Rheumatoid nodule, unspecified ankle and foot
M0638	Rheumatoid nodule, vertebrae
M0639	Rheumatoid nodule, multiple sites
M064	Inflammatory polyarthropathy
M068	Other specified rheumatoid arthritis
M0680	Other specified rheumatoid arthritis, unspecified site
M0681	Other specified rheumatoid arthritis, shoulder
M06811	Other specified rheumatoid arthritis, right shoulder
M06812	Other specified rheumatoid arthritis, left shoulder
M06819	Other specified rheumatoid arthritis, unspecified shoulder
M0682	Other specified rheumatoid arthritis, elbow
M06821	Other specified rheumatoid arthritis, right elbow
M06822	Other specified rheumatoid arthritis, left elbow
M06829	Other specified rheumatoid arthritis, unspecified elbow
M0683	Other specified rheumatoid arthritis, wrist
M06831	Other specified rheumatoid arthritis, right wrist
M06832	Other specified rheumatoid arthritis, left wrist
M06839	Other specified rheumatoid arthritis, unspecified wrist
M0684	Other specified rheumatoid arthritis, hand
M06841	Other specified rheumatoid arthritis, right hand
M06842	Other specified rheumatoid arthritis, left hand
M06849	Other specified rheumatoid arthritis, unspecified hand
M0685	Other specified rheumatoid arthritis, hip
M06851	Other specified rheumatoid arthritis, right hip
M06852	Other specified rheumatoid arthritis, left hip
M06859	Other specified rheumatoid arthritis, unspecified hip
M0686	Other specified rheumatoid arthritis, knee
M06861	Other specified rheumatoid arthritis, right knee
M06862	Other specified rheumatoid arthritis, left knee
M06869	Other specified rheumatoid arthritis, unspecified knee
M0687	Other specified rheumatoid arthritis, ankle and foot
M06871	Other specified rheumatoid arthritis, right ankle and foot
M06872	Other specified rheumatoid arthritis, left ankle and foot
M06879	Other specified rheumatoid arthritis, unspecified ankle and foot
M0688	Other specified rheumatoid arthritis, vertebrae
M0689	Other specified rheumatoid arthritis, multiple sites
M068A	Other specified rheumatoid arthritis, other specified site
M069	Rheumatoid arthritis, unspecified
M08	Juvenile arthritis
M080	Unspecified juvenile rheumatoid arthritis
M0800	Unspecified juvenile rheumatoid arthritis of unspecified site
M0801	Unspecified juvenile rheumatoid arthritis, shoulder
M08011	Unspecified juvenile rheumatoid arthritis, right shoulder
M08012	Unspecified juvenile rheumatoid arthritis, left shoulder
M08019	Unspecified juvenile rheumatoid arthritis, unspecified shoulder
M0802	Unspecified juvenile rheumatoid arthritis of elbow
M08021	Unspecified juvenile rheumatoid arthritis, right elbow
M08022	Unspecified juvenile rheumatoid arthritis, left elbow
M08029	Unspecified juvenile rheumatoid arthritis, unspecified elbow
M0803	Unspecified juvenile rheumatoid arthritis, wrist
M08031	Unspecified juvenile rheumatoid arthritis, right wrist
M08032	Unspecified juvenile rheumatoid arthritis, left wrist
M08039	Unspecified juvenile rheumatoid arthritis, unspecified wrist
M0804	Unspecified juvenile rheumatoid arthritis, hand
M08041	Unspecified juvenile rheumatoid arthritis, right hand
M08042	Unspecified juvenile rheumatoid arthritis, left hand
M08049	Unspecified juvenile rheumatoid arthritis, unspecified hand
M0805	Unspecified juvenile rheumatoid arthritis, hip
M08051	Unspecified juvenile rheumatoid arthritis, right hip
M08052	Unspecified juvenile rheumatoid arthritis, left hip
M08059	Unspecified juvenile rheumatoid arthritis, unspecified hip
M0806	Unspecified juvenile rheumatoid arthritis, knee
M08061	Unspecified juvenile rheumatoid arthritis, right knee
M08062	Unspecified juvenile rheumatoid arthritis, left knee
M08069	Unspecified juvenile rheumatoid arthritis, unspecified knee
M0807	Unspecified juvenile rheumatoid arthritis, ankle and foot
M08071	Unspecified juvenile rheumatoid arthritis, right ankle and foot
M08072	Unspecified juvenile rheumatoid arthritis, left ankle and foot
M08079	Unspecified juvenile rheumatoid arthritis, unspecified ankle and foot
M0808	Unspecified juvenile rheumatoid arthritis, vertebrae
M0809	Unspecified juvenile rheumatoid arthritis, multiple sites
M080A	Unspecified juvenile rheumatoid arthritis, other specified site
M081	Juvenile ankylosing spondylitis
M082	Juvenile rheumatoid arthritis with systemic onset
M0820	Juvenile rheumatoid arthritis with systemic onset, unspecified site
M0821	Juvenile rheumatoid arthritis with systemic onset, shoulder
M08211	Juvenile rheumatoid arthritis with systemic onset, right shoulder
M08212	Juvenile rheumatoid arthritis with systemic onset, left shoulder
M08219	Juvenile rheumatoid arthritis with systemic onset, unspecified shoulder
M0822	Juvenile rheumatoid arthritis with systemic onset, elbow
M08221	Juvenile rheumatoid arthritis with systemic onset, right elbow
M08222	Juvenile rheumatoid arthritis with systemic onset, left elbow
M08229	Juvenile rheumatoid arthritis with systemic onset, unspecified elbow
M0823	Juvenile rheumatoid arthritis with systemic onset, wrist
M08231	Juvenile rheumatoid arthritis with systemic onset, right wrist
M08232	Juvenile rheumatoid arthritis with systemic onset, left wrist
M08239	Juvenile rheumatoid arthritis with systemic onset, unspecified wrist
M0824	Juvenile rheumatoid arthritis with systemic onset, hand
M08241	Juvenile rheumatoid arthritis with systemic onset, right hand
M08242	Juvenile rheumatoid arthritis with systemic onset, left hand
M08249	Juvenile rheumatoid arthritis with systemic onset, unspecified hand
M0825	Juvenile rheumatoid arthritis with systemic onset, hip
M08251	Juvenile rheumatoid arthritis with systemic onset, right hip
M08252	Juvenile rheumatoid arthritis with systemic onset, left hip
M08259	Juvenile rheumatoid arthritis with systemic onset, unspecified hip
M0826	Juvenile rheumatoid arthritis with systemic onset, knee
M08261	Juvenile rheumatoid arthritis with systemic onset, right knee
M08262	Juvenile rheumatoid arthritis with systemic onset, left knee
M08269	Juvenile rheumatoid arthritis with systemic onset, unspecified knee
M0827	Juvenile rheumatoid arthritis with systemic onset, ankle and foot
M08271	Juvenile rheumatoid arthritis with systemic onset, right ankle and foot
M08272	Juvenile rheumatoid arthritis with systemic onset, left ankle and foot
M08279	Juvenile rheumatoid arthritis with systemic onset, unspecified ankle and foot
M0828	Juvenile rheumatoid arthritis with systemic onset, vertebrae
M0829	Juvenile rheumatoid arthritis with systemic onset, multiple sites
M082A	Juvenile rheumatoid arthritis with systemic onset, other specified site
M083	Juvenile rheumatoid polyarthritis (seronegative)
M084	Pauciarticular juvenile rheumatoid arthritis
M0840	Pauciarticular juvenile rheumatoid arthritis, unspecified site
M0841	Pauciarticular juvenile rheumatoid arthritis, shoulder
M08411	Pauciarticular juvenile rheumatoid arthritis, right shoulder
M08412	Pauciarticular juvenile rheumatoid arthritis, left shoulder
M08419	Pauciarticular juvenile rheumatoid arthritis, unspecified shoulder
M0842	Pauciarticular juvenile rheumatoid arthritis, elbow
M08421	Pauciarticular juvenile rheumatoid arthritis, right elbow
M08422	Pauciarticular juvenile rheumatoid arthritis, left elbow
M08429	Pauciarticular juvenile rheumatoid arthritis, unspecified elbow
M0843	Pauciarticular juvenile rheumatoid arthritis, wrist
M08431	Pauciarticular juvenile rheumatoid arthritis, right wrist
M08432	Pauciarticular juvenile rheumatoid arthritis, left wrist
M08439	Pauciarticular juvenile rheumatoid arthritis, unspecified wrist
M0844	Pauciarticular juvenile rheumatoid arthritis, hand
M08441	Pauciarticular juvenile rheumatoid arthritis, right hand
M08442	Pauciarticular juvenile rheumatoid arthritis, left hand
M08449	Pauciarticular juvenile rheumatoid arthritis, unspecified hand
M0845	Pauciarticular juvenile rheumatoid arthritis, hip
M08451	Pauciarticular juvenile rheumatoid arthritis, right hip
M08452	Pauciarticular juvenile rheumatoid arthritis, left hip
M08459	Pauciarticular juvenile rheumatoid arthritis, unspecified hip
M0846	Pauciarticular juvenile rheumatoid arthritis, knee
M08461	Pauciarticular juvenile rheumatoid arthritis, right knee
M08462	Pauciarticular juvenile rheumatoid arthritis, left knee
M08469	Pauciarticular juvenile rheumatoid arthritis, unspecified knee
M0847	Pauciarticular juvenile rheumatoid arthritis, ankle and foot
M08471	Pauciarticular juvenile rheumatoid arthritis, right ankle and foot
M08472	Pauciarticular juvenile rheumatoid arthritis, left ankle and foot
M08479	Pauciarticular juvenile rheumatoid arthritis, unspecified ankle and foot
M0848	Pauciarticular juvenile rheumatoid arthritis, vertebrae
M084A	Pauciarticular juvenile rheumatoid arthritis, other specified site
M088	Other juvenile arthritis
M0880	Other juvenile arthritis, unspecified site
M0881	Other juvenile arthritis, shoulder
M08811	Other juvenile arthritis, right shoulder
M08812	Other juvenile arthritis, left shoulder
M08819	Other juvenile arthritis, unspecified shoulder
M0882	Other juvenile arthritis, elbow
M08821	Other juvenile arthritis, right elbow
M08822	Other juvenile arthritis, left elbow
M08829	Other juvenile arthritis, unspecified elbow
M0883	Other juvenile arthritis, wrist
M08831	Other juvenile arthritis, right wrist
M08832	Other juvenile arthritis, left wrist
M08839	Other juvenile arthritis, unspecified wrist
M0884	Other juvenile arthritis, hand
M08841	Other juvenile arthritis, right hand
M08842	Other juvenile arthritis, left hand
M08849	Other juvenile arthritis, unspecified hand
M0885	Other juvenile arthritis, hip
M08851	Other juvenile arthritis, right hip
M08852	Other juvenile arthritis, left hip
M08859	Other juvenile arthritis, unspecified hip
M0886	Other juvenile arthritis, knee
M08861	Other juvenile arthritis, right knee
M08862	Other juvenile arthritis, left knee
M08869	Other juvenile arthritis, unspecified knee
M0887	Other juvenile arthritis, ankle and foot
M08871	Other juvenile arthritis, right ankle and foot
M08872	Other juvenile arthritis, left ankle and foot
M08879	Other juvenile arthritis, unspecified ankle and foot
M0888	Other juvenile arthritis, other specified site
M0889	Other juvenile arthritis, multiple sites
M089	Juvenile arthritis, unspecified
M0890	Juvenile arthritis, unspecified, unspecified site
M0891	Juvenile arthritis, unspecified, shoulder
M08911	Juvenile arthritis, unspecified, right shoulder
M08912	Juvenile arthritis, unspecified, left shoulder
M08919	Juvenile arthritis, unspecified, unspecified shoulder
M0892	Juvenile arthritis, unspecified, elbow
M08921	Juvenile arthritis, unspecified, right elbow
M08922	Juvenile arthritis, unspecified, left elbow
M08929	Juvenile arthritis, unspecified, unspecified elbow
M0893	Juvenile arthritis, unspecified, wrist
M08931	Juvenile arthritis, unspecified, right wrist
M08932	Juvenile arthritis, unspecified, left wrist
M08939	Juvenile arthritis, unspecified, unspecified wrist
M0894	Juvenile arthritis, unspecified, hand
M08941	Juvenile arthritis, unspecified, right hand
M08942	Juvenile arthritis, unspecified, left hand
M08949	Juvenile arthritis, unspecified, unspecified hand
M0895	Juvenile arthritis, unspecified, hip
M08951	Juvenile arthritis, unspecified, right hip
M08952	Juvenile arthritis, unspecified, left hip
M08959	Juvenile arthritis, unspecified, unspecified hip
M0896	Juvenile arthritis, unspecified, knee
M08961	Juvenile arthritis, unspecified, right knee
M08962	Juvenile arthritis, unspecified, left knee
M08969	Juvenile arthritis, unspecified, unspecified knee
M0897	Juvenile arthritis, unspecified, ankle and foot
M08971	Juvenile arthritis, unspecified, right ankle and foot
M08972	Juvenile arthritis, unspecified, left ankle and foot
M08979	Juvenile arthritis, unspecified, unspecified ankle and foot
M0898	Juvenile arthritis, unspecified, vertebrae
M0899	Juvenile arthritis, unspecified, multiple sites
M089A	Juvenile arthritis, unspecified, other specified site
M30	Polyarteritis nodosa and related conditions
M300	Polyarteritis nodosa
M301	Polyarteritis with lung involvement [Churg-Strauss]
M302	Juvenile polyarteritis
M303	Mucocutaneous lymph node syndrome [Kawasaki]
M308	Other conditions related to polyarteritis nodosa
M31	Other necrotizing vasculopathies
M310	Hypersensitivity angiitis
M311	Thrombotic microangiopathy
M3110	Thrombotic microangiopathy, unspecified
M3111	Hematopoietic stem cell transplantation-associated thrombotic microangiopathy [HSCT-TMA]
M3119	Other thrombotic microangiopathy
M312	Lethal midline granuloma
M313	Wegener's granulomatosis
M3130	Wegener's granulomatosis without renal involvement
M3131	Wegener's granulomatosis with renal involvement
M314	Aortic arch syndrome [Takayasu]
M315	Giant cell arteritis with polymyalgia rheumatica
M316	Other giant cell arteritis
M317	Microscopic polyangiitis
M318	Other specified necrotizing vasculopathies
M319	Necrotizing vasculopathy, unspecified
M32	Systemic lupus erythematosus (SLE)
M320	Drug-induced systemic lupus erythematosus
M321	Systemic lupus erythematosus with organ or system involvement
M3210	Systemic lupus erythematosus, organ or system involvement unspecified
M3211	Endocarditis in systemic lupus erythematosus
M3212	Pericarditis in systemic lupus erythematosus
M3213	Lung involvement in systemic lupus erythematosus
M3214	Glomerular disease in systemic lupus erythematosus
M3215	Tubulo-interstitial nephropathy in systemic lupus erythematosus
M3219	Other organ or system involvement in systemic lupus erythematosus
M328	Other forms of systemic lupus erythematosus
M329	Systemic lupus erythematosus, unspecified
M33	Dermatopolymyositis
M330	Juvenile dermatopolymyositis
M3300	Juvenile dermatopolymyositis, organ involvement unspecified
M3301	Juvenile dermatopolymyositis with respiratory involvement
M3302	Juvenile dermatopolymyositis with myopathy
M3303	Juvenile dermatomyositis without myopathy
M3309	Juvenile dermatopolymyositis with other organ involvement
M331	Other dermatopolymyositis
M3310	Other dermatopolymyositis, organ involvement unspecified
M3311	Other dermatopolymyositis with respiratory involvement
M3312	Other dermatopolymyositis with myopathy
M3313	Other dermatomyositis without myopathy
M3319	Other dermatopolymyositis with other organ involvement
M332	Polymyositis
M3320	Polymyositis, organ involvement unspecified
M3321	Polymyositis with respiratory involvement
M3322	Polymyositis with myopathy
M3329	Polymyositis with other organ involvement
M339	Dermatopolymyositis, unspecified
M3390	Dermatopolymyositis, unspecified, organ involvement unspecified
M3391	Dermatopolymyositis, unspecified with respiratory involvement
M3392	Dermatopolymyositis, unspecified with myopathy
M3393	Dermatopolymyositis, unspecified without myopathy
M3399	Dermatopolymyositis, unspecified with other organ involvement
M34	Systemic sclerosis [scleroderma]
M340	Progressive systemic sclerosis
M341	CR(E)ST syndrome
M342	Systemic sclerosis induced by drug and chemical
M348	Other forms of systemic sclerosis
M3481	Systemic sclerosis with lung involvement
M3482	Systemic sclerosis with myopathy
M3483	Systemic sclerosis with polyneuropathy
M3489	Other systemic sclerosis
M349	Systemic sclerosis, unspecified
M35	Other systemic involvement of connective tissue
M350	Sicca syndrome [Sjogren]
M3500	Sicca syndrome, unspecified
M3501	Sicca syndrome with keratoconjunctivitis
M3502	Sicca syndrome with lung involvement
M3503	Sicca syndrome with myopathy
M3504	Sicca syndrome with tubulo-interstitial nephropathy
M3505	Sjogren syndrome with inflammatory arthritis
M3506	Sjogren syndrome with peripheral nervous system involvement
M3507	Sjogren syndrome with central nervous system involvement
M3508	Sjogren syndrome with gastrointestinal involvement
M3509	Sicca syndrome with other organ involvement
M350A	Sjogren syndrome with glomerular disease
M350B	Sjogren syndrome with vasculitis
M350C	Sjogren syndrome with dental involvement
M351	Other overlap syndromes
M352	Behcet's disease
M353	Polymyalgia rheumatica
M354	Diffuse (eosinophilic) fasciitis
M355	Multifocal fibrosclerosis
M356	Relapsing panniculitis [Weber-Christian]
M357	Hypermobility syndrome
M358	Other specified systemic involvement of connective tissue
M3581	Multisystem inflammatory syndrome
M3589	Other specified systemic involvement of connective tissue
M359	Systemic involvement of connective tissue, unspecified
M36	Systemic disorders of connective tissue in diseases classified elsewhere
M360	Dermato(poly)myositis in neoplastic disease
M368	Systemic disorders of connective tissue in other diseases classified elsewhere
M45	Ankylosing spondylitis
M450	Ankylosing spondylitis of multiple sites in spine
M451	Ankylosing spondylitis of occipito-atlanto-axial region
M452	Ankylosing spondylitis of cervical region
M453	Ankylosing spondylitis of cervicothoracic region
M454	Ankylosing spondylitis of thoracic region
M455	Ankylosing spondylitis of thoracolumbar region
M456	Ankylosing spondylitis lumbar region
M457	Ankylosing spondylitis of lumbosacral region
M458	Ankylosing spondylitis sacral and sacrococcygeal region
M459	Ankylosing spondylitis of unspecified sites in spine
