# Supplementary material for: Prevalence and Correlates of Firearm Screening and Counseling in Primary Care in Southeast Michigan
Source: AJPM Focus. 2025 May 23;4(6):100370. doi: 10.1016/j.focus.2025.100370 (PMC12480869; doi:10.1016/j.focus.2025.100370)
Supplement: Supplementary file 22 [file mmc22.xlsx]

## Sheet: SHSIHI
CODE	FULL_DESCRIPTION
R4585	Homicidal and suicidal ideations
R45850	Homicidal ideations
R45851	Suicidal ideations
R4588	Nonsuicidal self-harm
T1491	Suicide attempt
T1491XA	Suicide attempt, initial encounter
T1491XD	Suicide attempt, subsequent encounter
T1491XS	Suicide attempt, sequela
T360X2	Poisoning by penicillins, intentional self-harm
T360X2A	Poisoning by penicillins, intentional self-harm, initial encounter
T360X2D	Poisoning by penicillins, intentional self-harm, subsequent encounter
T360X2S	Poisoning by penicillins, intentional self-harm, sequela
T360X3	Poisoning by penicillins, assault
T360X3A	Poisoning by penicillins, assault, initial encounter
T360X3D	Poisoning by penicillins, assault, subsequent encounter
T360X3S	Poisoning by penicillins, assault, sequela
T361X2	Poisoning by cephalosporins and other beta-lactam antibiotics, intentional self-harm
T361X2A	Poisoning by cephalosporins and other beta-lactam antibiotics, intentional self-harm, initial encounter
T361X2D	Poisoning by cephalosporins and other beta-lactam antibiotics, intentional self-harm, subsequent encounter
T361X2S	Poisoning by cephalosporins and other beta-lactam antibiotics, intentional self-harm, sequela
T361X3	Poisoning by cephalosporins and other beta-lactam antibiotics, assault
T361X3A	Poisoning by cephalosporins and other beta-lactam antibiotics, assault, initial encounter
T361X3D	Poisoning by cephalosporins and other beta-lactam antibiotics, assault, subsequent encounter
T361X3S	Poisoning by cephalosporins and other beta-lactam antibiotics, assault, sequela
T362X2	Poisoning by chloramphenicol group, intentional self-harm
T362X2A	Poisoning by chloramphenicol group, intentional self-harm, initial encounter
T362X2D	Poisoning by chloramphenicol group, intentional self-harm, subsequent encounter
T362X2S	Poisoning by chloramphenicol group, intentional self-harm, sequela
T362X3	Poisoning by chloramphenicol group, assault
T362X3A	Poisoning by chloramphenicol group, assault, initial encounter
T362X3D	Poisoning by chloramphenicol group, assault, subsequent encounter
T362X3S	Poisoning by chloramphenicol group, assault, sequela
T363X2	Poisoning by macrolides, intentional self-harm
T363X2A	Poisoning by macrolides, intentional self-harm, initial encounter
T363X2D	Poisoning by macrolides, intentional self-harm, subsequent encounter
T363X2S	Poisoning by macrolides, intentional self-harm, sequela
T363X3	Poisoning by macrolides, assault
T363X3A	Poisoning by macrolides, assault, initial encounter
T363X3D	Poisoning by macrolides, assault, subsequent encounter
T363X3S	Poisoning by macrolides, assault, sequela
T364X2	Poisoning by tetracyclines, intentional self-harm
T364X2A	Poisoning by tetracyclines, intentional self-harm, initial encounter
T364X2D	Poisoning by tetracyclines, intentional self-harm, subsequent encounter
T364X2S	Poisoning by tetracyclines, intentional self-harm, sequela
T364X3	Poisoning by tetracyclines, assault
T364X3A	Poisoning by tetracyclines, assault, initial encounter
T364X3D	Poisoning by tetracyclines, assault, subsequent encounter
T364X3S	Poisoning by tetracyclines, assault, sequela
T365X2	Poisoning by aminoglycosides, intentional self-harm
T365X2A	Poisoning by aminoglycosides, intentional self-harm, initial encounter
T365X2D	Poisoning by aminoglycosides, intentional self-harm, subsequent encounter
T365X2S	Poisoning by aminoglycosides, intentional self-harm, sequela
T365X3	Poisoning by aminoglycosides, assault
T365X3A	Poisoning by aminoglycosides, assault, initial encounter
T365X3D	Poisoning by aminoglycosides, assault, subsequent encounter
T365X3S	Poisoning by aminoglycosides, assault, sequela
T366X2	Poisoning by rifampicins, intentional self-harm
T366X2A	Poisoning by rifampicins, intentional self-harm, initial encounter
T366X2D	Poisoning by rifampicins, intentional self-harm, subsequent encounter
T366X2S	Poisoning by rifampicins, intentional self-harm, sequela
T366X3	Poisoning by rifampicins, assault
T366X3A	Poisoning by rifampicins, assault, initial encounter
T366X3D	Poisoning by rifampicins, assault, subsequent encounter
T366X3S	Poisoning by rifampicins, assault, sequela
T367X2	Poisoning by antifungal antibiotics, systemically used, intentional self-harm
T367X2A	Poisoning by antifungal antibiotics, systemically used, intentional self-harm, initial encounter
T367X2D	Poisoning by antifungal antibiotics, systemically used, intentional self-harm, subsequent encounter
T367X2S	Poisoning by antifungal antibiotics, systemically used, intentional self-harm, sequela
T367X3	Poisoning by antifungal antibiotics, systemically used, assault
T367X3A	Poisoning by antifungal antibiotics, systemically used, assault, initial encounter
T367X3D	Poisoning by antifungal antibiotics, systemically used, assault, subsequent encounter
T367X3S	Poisoning by antifungal antibiotics, systemically used, assault, sequela
T368X2	Poisoning by other systemic antibiotics, intentional self-harm
T368X2A	Poisoning by other systemic antibiotics, intentional self-harm, initial encounter
T368X2D	Poisoning by other systemic antibiotics, intentional self-harm, subsequent encounter
T368X2S	Poisoning by other systemic antibiotics, intentional self-harm, sequela
T368X3	Poisoning by other systemic antibiotics, assault
T368X3A	Poisoning by other systemic antibiotics, assault, initial encounter
T368X3D	Poisoning by other systemic antibiotics, assault, subsequent encounter
T368X3S	Poisoning by other systemic antibiotics, assault, sequela
T3692	Poisoning by unspecified systemic antibiotic, intentional self-harm
T3692XA	Poisoning by unspecified systemic antibiotic, intentional self-harm, initial encounter
T3692XD	Poisoning by unspecified systemic antibiotic, intentional self-harm, subsequent encounter
T3692XS	Poisoning by unspecified systemic antibiotic, intentional self-harm, sequela
T3693	Poisoning by unspecified systemic antibiotic, assault
T3693XA	Poisoning by unspecified systemic antibiotic, assault, initial encounter
T3693XD	Poisoning by unspecified systemic antibiotic, assault, subsequent encounter
T3693XS	Poisoning by unspecified systemic antibiotic, assault, sequela
T370X2	Poisoning by sulfonamides, intentional self-harm
T370X2A	Poisoning by sulfonamides, intentional self-harm, initial encounter
T370X2D	Poisoning by sulfonamides, intentional self-harm, subsequent encounter
T370X2S	Poisoning by sulfonamides, intentional self-harm, sequela
T370X3	Poisoning by sulfonamides, assault
T370X3A	Poisoning by sulfonamides, assault, initial encounter
T370X3D	Poisoning by sulfonamides, assault, subsequent encounter
T370X3S	Poisoning by sulfonamides, assault, sequela
T371X2	Poisoning by antimycobacterial drugs, intentional self-harm
T371X2A	Poisoning by antimycobacterial drugs, intentional self-harm, initial encounter
T371X2D	Poisoning by antimycobacterial drugs, intentional self-harm, subsequent encounter
T371X2S	Poisoning by antimycobacterial drugs, intentional self-harm, sequela
T371X3	Poisoning by antimycobacterial drugs, assault
T371X3A	Poisoning by antimycobacterial drugs, assault, initial encounter
T371X3D	Poisoning by antimycobacterial drugs, assault, subsequent encounter
T371X3S	Poisoning by antimycobacterial drugs, assault, sequela
T372X2	Poisoning by antimalarials and drugs acting on other blood protozoa, intentional self-harm
T372X2A	Poisoning by antimalarials and drugs acting on other blood protozoa, intentional self-harm, initial encounter
T372X2D	Poisoning by antimalarials and drugs acting on other blood protozoa, intentional self-harm, subsequent encounter
T372X2S	Poisoning by antimalarials and drugs acting on other blood protozoa, intentional self-harm, sequela
T372X3	Poisoning by antimalarials and drugs acting on other blood protozoa, assault
T372X3A	Poisoning by antimalarials and drugs acting on other blood protozoa, assault, initial encounter
T372X3D	Poisoning by antimalarials and drugs acting on other blood protozoa, assault, subsequent encounter
T372X3S	Poisoning by antimalarials and drugs acting on other blood protozoa, assault, sequela
T373X2	Poisoning by other antiprotozoal drugs, intentional self-harm
T373X2A	Poisoning by other antiprotozoal drugs, intentional self-harm, initial encounter
T373X2D	Poisoning by other antiprotozoal drugs, intentional self-harm, subsequent encounter
T373X2S	Poisoning by other antiprotozoal drugs, intentional self-harm, sequela
T373X3	Poisoning by other antiprotozoal drugs, assault
T373X3A	Poisoning by other antiprotozoal drugs, assault, initial encounter
T373X3D	Poisoning by other antiprotozoal drugs, assault, subsequent encounter
T373X3S	Poisoning by other antiprotozoal drugs, assault, sequela
T374X2	Poisoning by anthelminthics, intentional self-harm
T374X2A	Poisoning by anthelminthics, intentional self-harm, initial encounter
T374X2D	Poisoning by anthelminthics, intentional self-harm, subsequent encounter
T374X2S	Poisoning by anthelminthics, intentional self-harm, sequela
T374X3	Poisoning by anthelminthics, assault
T374X3A	Poisoning by anthelminthics, assault, initial encounter
T374X3D	Poisoning by anthelminthics, assault, subsequent encounter
T374X3S	Poisoning by anthelminthics, assault, sequela
T375X2	Poisoning by antiviral drugs, intentional self-harm
T375X2A	Poisoning by antiviral drugs, intentional self-harm, initial encounter
T375X2D	Poisoning by antiviral drugs, intentional self-harm, subsequent encounter
T375X2S	Poisoning by antiviral drugs, intentional self-harm, sequela
T375X3	Poisoning by antiviral drugs, assault
T375X3A	Poisoning by antiviral drugs, assault, initial encounter
T375X3D	Poisoning by antiviral drugs, assault, subsequent encounter
T375X3S	Poisoning by antiviral drugs, assault, sequela
T378X2	Poisoning by other specified systemic anti-infectives and antiparasitics, intentional self-harm
T378X2A	Poisoning by other specified systemic anti-infectives and antiparasitics, intentional self-harm, initial encounter
T378X2D	Poisoning by other specified systemic anti-infectives and antiparasitics, intentional self-harm, subsequent encounter
T378X2S	Poisoning by other specified systemic anti-infectives and antiparasitics, intentional self-harm, sequela
T378X3	Poisoning by other specified systemic anti-infectives and antiparasitics, assault
T378X3A	Poisoning by other specified systemic anti-infectives and antiparasitics, assault, initial encounter
T378X3D	Poisoning by other specified systemic anti-infectives and antiparasitics, assault, subsequent encounter
T378X3S	Poisoning by other specified systemic anti-infectives and antiparasitics, assault, sequela
T3792	Poisoning by unspecified systemic anti-infective and antiparasitics, intentional self-harm
T3792XA	Poisoning by unspecified systemic anti-infective and antiparasitics, intentional self-harm, initial encounter
T3792XD	Poisoning by unspecified systemic anti-infective and antiparasitics, intentional self-harm, subsequent encounter
T3792XS	Poisoning by unspecified systemic anti-infective and antiparasitics, intentional self-harm, sequela
T3793	Poisoning by unspecified systemic anti-infective and antiparasitics, assault
T3793XA	Poisoning by unspecified systemic anti-infective and antiparasitics, assault, initial encounter
T3793XD	Poisoning by unspecified systemic anti-infective and antiparasitics, assault, subsequent encounter
T3793XS	Poisoning by unspecified systemic anti-infective and antiparasitics, assault, sequela
T380X2	Poisoning by glucocorticoids and synthetic analogues, intentional self-harm
T380X2A	Poisoning by glucocorticoids and synthetic analogues, intentional self-harm, initial encounter
T380X2D	Poisoning by glucocorticoids and synthetic analogues, intentional self-harm, subsequent encounter
T380X2S	Poisoning by glucocorticoids and synthetic analogues, intentional self-harm, sequela
T380X3	Poisoning by glucocorticoids and synthetic analogues, assault
T380X3A	Poisoning by glucocorticoids and synthetic analogues, assault, initial encounter
T380X3D	Poisoning by glucocorticoids and synthetic analogues, assault, subsequent encounter
T380X3S	Poisoning by glucocorticoids and synthetic analogues, assault, sequela
T381X2	Poisoning by thyroid hormones and substitutes, intentional self-harm
T381X2A	Poisoning by thyroid hormones and substitutes, intentional self-harm, initial encounter
T381X2D	Poisoning by thyroid hormones and substitutes, intentional self-harm, subsequent encounter
T381X2S	Poisoning by thyroid hormones and substitutes, intentional self-harm, sequela
T381X3	Poisoning by thyroid hormones and substitutes, assault
T381X3A	Poisoning by thyroid hormones and substitutes, assault, initial encounter
T381X3D	Poisoning by thyroid hormones and substitutes, assault, subsequent encounter
T381X3S	Poisoning by thyroid hormones and substitutes, assault, sequela
T382X2	Poisoning by antithyroid drugs, intentional self-harm
T382X2A	Poisoning by antithyroid drugs, intentional self-harm, initial encounter
T382X2D	Poisoning by antithyroid drugs, intentional self-harm, subsequent encounter
T382X2S	Poisoning by antithyroid drugs, intentional self-harm, sequela
T382X3	Poisoning by antithyroid drugs, assault
T382X3A	Poisoning by antithyroid drugs, assault, initial encounter
T382X3D	Poisoning by antithyroid drugs, assault, subsequent encounter
T382X3S	Poisoning by antithyroid drugs, assault, sequela
T383X2	Poisoning by insulin and oral hypoglycemic [antidiabetic] drugs, intentional self-harm
T383X2A	Poisoning by insulin and oral hypoglycemic [antidiabetic] drugs, intentional self-harm, initial encounter
T383X2D	Poisoning by insulin and oral hypoglycemic [antidiabetic] drugs, intentional self-harm, subsequent encounter
T383X2S	Poisoning by insulin and oral hypoglycemic [antidiabetic] drugs, intentional self-harm, sequela
T383X3	Poisoning by insulin and oral hypoglycemic [antidiabetic] drugs, assault
T383X3A	Poisoning by insulin and oral hypoglycemic [antidiabetic] drugs, assault, initial encounter
T383X3D	Poisoning by insulin and oral hypoglycemic [antidiabetic] drugs, assault, subsequent encounter
T383X3S	Poisoning by insulin and oral hypoglycemic [antidiabetic] drugs, assault, sequela
T384X2	Poisoning by oral contraceptives, intentional self-harm
T384X2A	Poisoning by oral contraceptives, intentional self-harm, initial encounter
T384X2D	Poisoning by oral contraceptives, intentional self-harm, subsequent encounter
T384X2S	Poisoning by oral contraceptives, intentional self-harm, sequela
T384X3	Poisoning by oral contraceptives, assault
T384X3A	Poisoning by oral contraceptives, assault, initial encounter
T384X3D	Poisoning by oral contraceptives, assault, subsequent encounter
T384X3S	Poisoning by oral contraceptives, assault, sequela
T385X2	Poisoning by other estrogens and progestogens, intentional self-harm
T385X2A	Poisoning by other estrogens and progestogens, intentional self-harm, initial encounter
T385X2D	Poisoning by other estrogens and progestogens, intentional self-harm, subsequent encounter
T385X2S	Poisoning by other estrogens and progestogens, intentional self-harm, sequela
T385X3	Poisoning by other estrogens and progestogens, assault
T385X3A	Poisoning by other estrogens and progestogens, assault, initial encounter
T385X3D	Poisoning by other estrogens and progestogens, assault, subsequent encounter
T385X3S	Poisoning by other estrogens and progestogens, assault, sequela
T386X2	Poisoning by antigonadotrophins, antiestrogens, antiandrogens, not elsewhere classified, intentional self-harm
T386X2A	Poisoning by antigonadotrophins, antiestrogens, antiandrogens, not elsewhere classified, intentional self-harm, initial encounter
T386X2D	Poisoning by antigonadotrophins, antiestrogens, antiandrogens, not elsewhere classified, intentional self-harm, subsequent encounter
T386X2S	Poisoning by antigonadotrophins, antiestrogens, antiandrogens, not elsewhere classified, intentional self-harm, sequela
T386X3	Poisoning by antigonadotrophins, antiestrogens, antiandrogens, not elsewhere classified, assault
T386X3A	Poisoning by antigonadotrophins, antiestrogens, antiandrogens, not elsewhere classified, assault, initial encounter
T386X3D	Poisoning by antigonadotrophins, antiestrogens, antiandrogens, not elsewhere classified, assault, subsequent encounter
T386X3S	Poisoning by antigonadotrophins, antiestrogens, antiandrogens, not elsewhere classified, assault, sequela
T387X2	Poisoning by androgens and anabolic congeners, intentional self-harm
T387X2A	Poisoning by androgens and anabolic congeners, intentional self-harm, initial encounter
T387X2D	Poisoning by androgens and anabolic congeners, intentional self-harm, subsequent encounter
T387X2S	Poisoning by androgens and anabolic congeners, intentional self-harm, sequela
T387X3	Poisoning by androgens and anabolic congeners, assault
T387X3A	Poisoning by androgens and anabolic congeners, assault, initial encounter
T387X3D	Poisoning by androgens and anabolic congeners, assault, subsequent encounter
T387X3S	Poisoning by androgens and anabolic congeners, assault, sequela
T38802	Poisoning by unspecified hormones and synthetic substitutes, intentional self-harm
T38802A	Poisoning by unspecified hormones and synthetic substitutes, intentional self-harm, initial encounter
T38802D	Poisoning by unspecified hormones and synthetic substitutes, intentional self-harm, subsequent encounter
T38802S	Poisoning by unspecified hormones and synthetic substitutes, intentional self-harm, sequela
T38803	Poisoning by unspecified hormones and synthetic substitutes, assault
T38803A	Poisoning by unspecified hormones and synthetic substitutes, assault, initial encounter
T38803D	Poisoning by unspecified hormones and synthetic substitutes, assault, subsequent encounter
T38803S	Poisoning by unspecified hormones and synthetic substitutes, assault, sequela
T38812	Poisoning by anterior pituitary [adenohypophyseal] hormones, intentional self-harm
T38812A	Poisoning by anterior pituitary [adenohypophyseal] hormones, intentional self-harm, initial encounter
T38812D	Poisoning by anterior pituitary [adenohypophyseal] hormones, intentional self-harm, subsequent encounter
T38812S	Poisoning by anterior pituitary [adenohypophyseal] hormones, intentional self-harm, sequela
T38813	Poisoning by anterior pituitary [adenohypophyseal] hormones, assault
T38813A	Poisoning by anterior pituitary [adenohypophyseal] hormones, assault, initial encounter
T38813D	Poisoning by anterior pituitary [adenohypophyseal] hormones, assault, subsequent encounter
T38813S	Poisoning by anterior pituitary [adenohypophyseal] hormones, assault, sequela
T38892	Poisoning by other hormones and synthetic substitutes, intentional self-harm
T38892A	Poisoning by other hormones and synthetic substitutes, intentional self-harm, initial encounter
T38892D	Poisoning by other hormones and synthetic substitutes, intentional self-harm, subsequent encounter
T38892S	Poisoning by other hormones and synthetic substitutes, intentional self-harm, sequela
T38893	Poisoning by other hormones and synthetic substitutes, assault
T38893A	Poisoning by other hormones and synthetic substitutes, assault, initial encounter
T38893D	Poisoning by other hormones and synthetic substitutes, assault, subsequent encounter
T38893S	Poisoning by other hormones and synthetic substitutes, assault, sequela
T38902	Poisoning by unspecified hormone antagonists, intentional self-harm
T38902A	Poisoning by unspecified hormone antagonists, intentional self-harm, initial encounter
T38902D	Poisoning by unspecified hormone antagonists, intentional self-harm, subsequent encounter
T38902S	Poisoning by unspecified hormone antagonists, intentional self-harm, sequela
T38903	Poisoning by unspecified hormone antagonists, assault
T38903A	Poisoning by unspecified hormone antagonists, assault, initial encounter
T38903D	Poisoning by unspecified hormone antagonists, assault, subsequent encounter
T38903S	Poisoning by unspecified hormone antagonists, assault, sequela
T38992	Poisoning by other hormone antagonists, intentional self-harm
T38992A	Poisoning by other hormone antagonists, intentional self-harm, initial encounter
T38992D	Poisoning by other hormone antagonists, intentional self-harm, subsequent encounter
T38992S	Poisoning by other hormone antagonists, intentional self-harm, sequela
T38993	Poisoning by other hormone antagonists, assault
T38993A	Poisoning by other hormone antagonists, assault, initial encounter
T38993D	Poisoning by other hormone antagonists, assault, subsequent encounter
T38993S	Poisoning by other hormone antagonists, assault, sequela
T39012	Poisoning by aspirin, intentional self-harm
T39012A	Poisoning by aspirin, intentional self-harm, initial encounter
T39012D	Poisoning by aspirin, intentional self-harm, subsequent encounter
T39012S	Poisoning by aspirin, intentional self-harm, sequela
T39013	Poisoning by aspirin, assault
T39013A	Poisoning by aspirin, assault, initial encounter
T39013D	Poisoning by aspirin, assault, subsequent encounter
T39013S	Poisoning by aspirin, assault, sequela
T39092	Poisoning by salicylates, intentional self-harm
T39092A	Poisoning by salicylates, intentional self-harm, initial encounter
T39092D	Poisoning by salicylates, intentional self-harm, subsequent encounter
T39092S	Poisoning by salicylates, intentional self-harm, sequela
T39093	Poisoning by salicylates, assault
T39093A	Poisoning by salicylates, assault, initial encounter
T39093D	Poisoning by salicylates, assault, subsequent encounter
T39093S	Poisoning by salicylates, assault, sequela
T391X2	Poisoning by 4-Aminophenol derivatives, intentional self-harm
T391X2A	Poisoning by 4-Aminophenol derivatives, intentional self-harm, initial encounter
T391X2D	Poisoning by 4-Aminophenol derivatives, intentional self-harm, subsequent encounter
T391X2S	Poisoning by 4-Aminophenol derivatives, intentional self-harm, sequela
T391X3	Poisoning by 4-Aminophenol derivatives, assault
T391X3A	Poisoning by 4-Aminophenol derivatives, assault, initial encounter
T391X3D	Poisoning by 4-Aminophenol derivatives, assault, subsequent encounter
T391X3S	Poisoning by 4-Aminophenol derivatives, assault, sequela
T392X2	Poisoning by pyrazolone derivatives, intentional self-harm
T392X2A	Poisoning by pyrazolone derivatives, intentional self-harm, initial encounter
T392X2D	Poisoning by pyrazolone derivatives, intentional self-harm, subsequent encounter
T392X2S	Poisoning by pyrazolone derivatives, intentional self-harm, sequela
T392X3	Poisoning by pyrazolone derivatives, assault
T392X3A	Poisoning by pyrazolone derivatives, assault, initial encounter
T392X3D	Poisoning by pyrazolone derivatives, assault, subsequent encounter
T392X3S	Poisoning by pyrazolone derivatives, assault, sequela
T39312	Poisoning by propionic acid derivatives, intentional self-harm
T39312A	Poisoning by propionic acid derivatives, intentional self-harm, initial encounter
T39312D	Poisoning by propionic acid derivatives, intentional self-harm, subsequent encounter
T39312S	Poisoning by propionic acid derivatives, intentional self-harm, sequela
T39313	Poisoning by propionic acid derivatives, assault
T39313A	Poisoning by propionic acid derivatives, assault, initial encounter
T39313D	Poisoning by propionic acid derivatives, assault, subsequent encounter
T39313S	Poisoning by propionic acid derivatives, assault, sequela
T39392	Poisoning by other nonsteroidal anti-inflammatory drugs [NSAID], intentional self-harm
T39392A	Poisoning by other nonsteroidal anti-inflammatory drugs [NSAID], intentional self-harm, initial encounter
T39392D	Poisoning by other nonsteroidal anti-inflammatory drugs [NSAID], intentional self-harm, subsequent encounter
T39392S	Poisoning by other nonsteroidal anti-inflammatory drugs [NSAID], intentional self-harm, sequela
T39393	Poisoning by other nonsteroidal anti-inflammatory drugs [NSAID], assault
T39393A	Poisoning by other nonsteroidal anti-inflammatory drugs [NSAID], assault, initial encounter
T39393D	Poisoning by other nonsteroidal anti-inflammatory drugs [NSAID], assault, subsequent encounter
T39393S	Poisoning by other nonsteroidal anti-inflammatory drugs [NSAID], assault, sequela
T394X2	Poisoning by antirheumatics, not elsewhere classified, intentional self-harm
T394X2A	Poisoning by antirheumatics, not elsewhere classified, intentional self-harm, initial encounter
T394X2D	Poisoning by antirheumatics, not elsewhere classified, intentional self-harm, subsequent encounter
T394X2S	Poisoning by antirheumatics, not elsewhere classified, intentional self-harm, sequela
T394X3	Poisoning by antirheumatics, not elsewhere classified, assault
T394X3A	Poisoning by antirheumatics, not elsewhere classified, assault, initial encounter
T394X3D	Poisoning by antirheumatics, not elsewhere classified, assault, subsequent encounter
T394X3S	Poisoning by antirheumatics, not elsewhere classified, assault, sequela
T398X2	Poisoning by other nonopioid analgesics and antipyretics, not elsewhere classified, intentional self-harm
T398X2A	Poisoning by other nonopioid analgesics and antipyretics, not elsewhere classified, intentional self-harm, initial encounter
T398X2D	Poisoning by other nonopioid analgesics and antipyretics, not elsewhere classified, intentional self-harm, subsequent encounter
T398X2S	Poisoning by other nonopioid analgesics and antipyretics, not elsewhere classified, intentional self-harm, sequela
T398X3	Poisoning by other nonopioid analgesics and antipyretics, not elsewhere classified, assault
T398X3A	Poisoning by other nonopioid analgesics and antipyretics, not elsewhere classified, assault, initial encounter
T398X3D	Poisoning by other nonopioid analgesics and antipyretics, not elsewhere classified, assault, subsequent encounter
T398X3S	Poisoning by other nonopioid analgesics and antipyretics, not elsewhere classified, assault, sequela
T3992	Poisoning by unspecified nonopioid analgesic, antipyretic and antirheumatic, intentional self-harm
T3992XA	Poisoning by unspecified nonopioid analgesic, antipyretic and antirheumatic, intentional self-harm, initial encounter
T3992XD	Poisoning by unspecified nonopioid analgesic, antipyretic and antirheumatic, intentional self-harm, subsequent encounter
T3992XS	Poisoning by unspecified nonopioid analgesic, antipyretic and antirheumatic, intentional self-harm, sequela
T3993	Poisoning by unspecified nonopioid analgesic, antipyretic and antirheumatic, assault
T3993XA	Poisoning by unspecified nonopioid analgesic, antipyretic and antirheumatic, assault, initial encounter
T3993XD	Poisoning by unspecified nonopioid analgesic, antipyretic and antirheumatic, assault, subsequent encounter
T3993XS	Poisoning by unspecified nonopioid analgesic, antipyretic and antirheumatic, assault, sequela
T400X2	Poisoning by opium, intentional self-harm
T400X2A	Poisoning by opium, intentional self-harm, initial encounter
T400X2D	Poisoning by opium, intentional self-harm, subsequent encounter
T400X2S	Poisoning by opium, intentional self-harm, sequela
T400X3	Poisoning by opium, assault
T400X3A	Poisoning by opium, assault, initial encounter
T400X3D	Poisoning by opium, assault, subsequent encounter
T400X3S	Poisoning by opium, assault, sequela
T401X2	Poisoning by heroin, intentional self-harm
T401X2A	Poisoning by heroin, intentional self-harm, initial encounter
T401X2D	Poisoning by heroin, intentional self-harm, subsequent encounter
T401X2S	Poisoning by heroin, intentional self-harm, sequela
T401X3	Poisoning by heroin, assault
T401X3A	Poisoning by heroin, assault, initial encounter
T401X3D	Poisoning by heroin, assault, subsequent encounter
T401X3S	Poisoning by heroin, assault, sequela
T402X2	Poisoning by other opioids, intentional self-harm
T402X2A	Poisoning by other opioids, intentional self-harm, initial encounter
T402X2D	Poisoning by other opioids, intentional self-harm, subsequent encounter
T402X2S	Poisoning by other opioids, intentional self-harm, sequela
T402X3	Poisoning by other opioids, assault
T402X3A	Poisoning by other opioids, assault, initial encounter
T402X3D	Poisoning by other opioids, assault, subsequent encounter
T402X3S	Poisoning by other opioids, assault, sequela
T403X2	Poisoning by methadone, intentional self-harm
T403X2A	Poisoning by methadone, intentional self-harm, initial encounter
T403X2D	Poisoning by methadone, intentional self-harm, subsequent encounter
T403X2S	Poisoning by methadone, intentional self-harm, sequela
T403X3	Poisoning by methadone, assault
T403X3A	Poisoning by methadone, assault, initial encounter
T403X3D	Poisoning by methadone, assault, subsequent encounter
T403X3S	Poisoning by methadone, assault, sequela
T40412	Poisoning by fentanyl or fentanyl analogs, intentional self-harm
T40412A	Poisoning by fentanyl or fentanyl analogs, intentional self-harm, initial encounter
T40412D	Poisoning by fentanyl or fentanyl analogs, intentional self-harm, subsequent encounter
T40412S	Poisoning by fentanyl or fentanyl analogs, intentional self-harm, sequela
T40413	Poisoning by fentanyl or fentanyl analogs, assault
T40413A	Poisoning by fentanyl or fentanyl analogs, assault, initial encounter
T40413D	Poisoning by fentanyl or fentanyl analogs, assault, subsequent encounter
T40413S	Poisoning by fentanyl or fentanyl analogs, assault, sequela
T40422	Poisoning by tramadol, intentional self-harm
T40422A	Poisoning by tramadol, intentional self-harm, initial encounter
T40422D	Poisoning by tramadol, intentional self-harm, subsequent encounter
T40422S	Poisoning by tramadol, intentional self-harm, sequela
T40423	Poisoning by tramadol, assault
T40423A	Poisoning by tramadol, assault, initial encounter
T40423D	Poisoning by tramadol, assault, subsequent encounter
T40423S	Poisoning by tramadol, assault, sequela
T40492	Poisoning by other synthetic narcotics, intentional self-harm
T40492A	Poisoning by other synthetic narcotics, intentional self-harm, initial encounter
T40492D	Poisoning by other synthetic narcotics, intentional self-harm, subsequent encounter
T40492S	Poisoning by other synthetic narcotics, intentional self-harm, sequela
T40493	Poisoning by other synthetic narcotics, assault
T40493A	Poisoning by other synthetic narcotics, assault, initial encounter
T40493D	Poisoning by other synthetic narcotics, assault, subsequent encounter
T40493S	Poisoning by other synthetic narcotics, assault, sequela
T404X2	Poisoning by other synthetic narcotics, intentional self-harm
T404X2A	Poisoning by other synthetic narcotics, intentional self-harm, initial encounter
T404X2D	Poisoning by other synthetic narcotics, intentional self-harm, subsequent encounter
T404X2S	Poisoning by other synthetic narcotics, intentional self-harm, sequela
T404X3	Poisoning by other synthetic narcotics, assault
T404X3A	Poisoning by other synthetic narcotics, assault, initial encounter
T404X3D	Poisoning by other synthetic narcotics, assault, subsequent encounter
T404X3S	Poisoning by other synthetic narcotics, assault, sequela
T405X2	Poisoning by cocaine, intentional self-harm
T405X2A	Poisoning by cocaine, intentional self-harm, initial encounter
T405X2D	Poisoning by cocaine, intentional self-harm, subsequent encounter
T405X2S	Poisoning by cocaine, intentional self-harm, sequela
T405X3	Poisoning by cocaine, assault
T405X3A	Poisoning by cocaine, assault, initial encounter
T405X3D	Poisoning by cocaine, assault, subsequent encounter
T405X3S	Poisoning by cocaine, assault, sequela
T40602	Poisoning by unspecified narcotics, intentional self-harm
T40602A	Poisoning by unspecified narcotics, intentional self-harm, initial encounter
T40602D	Poisoning by unspecified narcotics, intentional self-harm, subsequent encounter
T40602S	Poisoning by unspecified narcotics, intentional self-harm, sequela
T40603	Poisoning by unspecified narcotics, assault
T40603A	Poisoning by unspecified narcotics, assault, initial encounter
T40603D	Poisoning by unspecified narcotics, assault, subsequent encounter
T40603S	Poisoning by unspecified narcotics, assault, sequela
T40692	Poisoning by other narcotics, intentional self-harm
T40692A	Poisoning by other narcotics, intentional self-harm, initial encounter
T40692D	Poisoning by other narcotics, intentional self-harm, subsequent encounter
T40692S	Poisoning by other narcotics, intentional self-harm, sequela
T40693	Poisoning by other narcotics, assault
T40693A	Poisoning by other narcotics, assault, initial encounter
T40693D	Poisoning by other narcotics, assault, subsequent encounter
T40693S	Poisoning by other narcotics, assault, sequela
T40712	Poisoning by cannabis, intentional self-harm
T40712A	Poisoning by cannabis, intentional self-harm, initial encounter
T40712D	Poisoning by cannabis, intentional self-harm, subsequent encounter
T40712S	Poisoning by cannabis, intentional self-harm, sequela
T40713	Poisoning by cannabis, assault
T40713A	Poisoning by cannabis, assault, initial encounter
T40713D	Poisoning by cannabis, assault, subsequent encounter
T40713S	Poisoning by cannabis, assault, sequela
T40722	Poisoning by synthetic cannabinoids, intentional self-harm
T40722A	Poisoning by synthetic cannabinoids, intentional self-harm, initial encounter
T40722D	Poisoning by synthetic cannabinoids, intentional self-harm, subsequent encounter
T40722S	Poisoning by synthetic cannabinoids, intentional self-harm, sequela
T40723	Poisoning by synthetic cannabinoids, assault
T40723A	Poisoning by synthetic cannabinoids, assault, initial encounter
T40723D	Poisoning by synthetic cannabinoids, assault, subsequent encounter
T40723S	Poisoning by synthetic cannabinoids, assault, sequela
T407X2	Poisoning by cannabis (derivatives), intentional self-harm
T407X2A	Poisoning by cannabis (derivatives), intentional self-harm, initial encounter
T407X2D	Poisoning by cannabis (derivatives), intentional self-harm, subsequent encounter
T407X2S	Poisoning by cannabis (derivatives), intentional self-harm, sequela
T407X3	Poisoning by cannabis (derivatives), assault
T407X3A	Poisoning by cannabis (derivatives), assault, initial encounter
T407X3D	Poisoning by cannabis (derivatives), assault, subsequent encounter
T407X3S	Poisoning by cannabis (derivatives), assault, sequela
T408X2	Poisoning by lysergide [LSD], intentional self-harm
T408X2A	Poisoning by lysergide [LSD], intentional self-harm, initial encounter
T408X2D	Poisoning by lysergide [LSD], intentional self-harm, subsequent encounter
T408X2S	Poisoning by lysergide [LSD], intentional self-harm, sequela
T408X3	Poisoning by lysergide [LSD], assault
T408X3A	Poisoning by lysergide [LSD], assault, initial encounter
T408X3D	Poisoning by lysergide [LSD], assault, subsequent encounter
T408X3S	Poisoning by lysergide [LSD], assault, sequela
T40902	Poisoning by unspecified psychodysleptics [hallucinogens], intentional self-harm
T40902A	Poisoning by unspecified psychodysleptics [hallucinogens], intentional self-harm, initial encounter
T40902D	Poisoning by unspecified psychodysleptics [hallucinogens], intentional self-harm, subsequent encounter
T40902S	Poisoning by unspecified psychodysleptics [hallucinogens], intentional self-harm, sequela
T40903	Poisoning by unspecified psychodysleptics [hallucinogens], assault
T40903A	Poisoning by unspecified psychodysleptics [hallucinogens], assault, initial encounter
T40903D	Poisoning by unspecified psychodysleptics [hallucinogens], assault, subsequent encounter
T40903S	Poisoning by unspecified psychodysleptics [hallucinogens], assault, sequela
T40992	Poisoning by other psychodysleptics [hallucinogens], intentional self-harm
T40992A	Poisoning by other psychodysleptics [hallucinogens], intentional self-harm, initial encounter
T40992D	Poisoning by other psychodysleptics [hallucinogens], intentional self-harm, subsequent encounter
T40992S	Poisoning by other psychodysleptics [hallucinogens], intentional self-harm, sequela
T40993	Poisoning by other psychodysleptics [hallucinogens], assault
T40993A	Poisoning by other psychodysleptics [hallucinogens], assault, initial encounter
T40993D	Poisoning by other psychodysleptics [hallucinogens], assault, subsequent encounter
T40993S	Poisoning by other psychodysleptics [hallucinogens], assault, sequela
T410X2	Poisoning by inhaled anesthetics, intentional self-harm
T410X2A	Poisoning by inhaled anesthetics, intentional self-harm, initial encounter
T410X2D	Poisoning by inhaled anesthetics, intentional self-harm, subsequent encounter
T410X2S	Poisoning by inhaled anesthetics, intentional self-harm, sequela
T410X3	Poisoning by inhaled anesthetics, assault
T410X3A	Poisoning by inhaled anesthetics, assault, initial encounter
T410X3D	Poisoning by inhaled anesthetics, assault, subsequent encounter
T410X3S	Poisoning by inhaled anesthetics, assault, sequela
T411X2	Poisoning by intravenous anesthetics, intentional self-harm
T411X2A	Poisoning by intravenous anesthetics, intentional self-harm, initial encounter
T411X2D	Poisoning by intravenous anesthetics, intentional self-harm, subsequent encounter
T411X2S	Poisoning by intravenous anesthetics, intentional self-harm, sequela
T411X3	Poisoning by intravenous anesthetics, assault
T411X3A	Poisoning by intravenous anesthetics, assault, initial encounter
T411X3D	Poisoning by intravenous anesthetics, assault, subsequent encounter
T411X3S	Poisoning by intravenous anesthetics, assault, sequela
T41202	Poisoning by unspecified general anesthetics, intentional self-harm
T41202A	Poisoning by unspecified general anesthetics, intentional self-harm, initial encounter
T41202D	Poisoning by unspecified general anesthetics, intentional self-harm, subsequent encounter
T41202S	Poisoning by unspecified general anesthetics, intentional self-harm, sequela
T41203	Poisoning by unspecified general anesthetics, assault
T41203A	Poisoning by unspecified general anesthetics, assault, initial encounter
T41203D	Poisoning by unspecified general anesthetics, assault, subsequent encounter
T41203S	Poisoning by unspecified general anesthetics, assault, sequela
T41292	Poisoning by other general anesthetics, intentional self-harm
T41292A	Poisoning by other general anesthetics, intentional self-harm, initial encounter
T41292D	Poisoning by other general anesthetics, intentional self-harm, subsequent encounter
T41292S	Poisoning by other general anesthetics, intentional self-harm, sequela
T41293	Poisoning by other general anesthetics, assault
T41293A	Poisoning by other general anesthetics, assault, initial encounter
T41293D	Poisoning by other general anesthetics, assault, subsequent encounter
T41293S	Poisoning by other general anesthetics, assault, sequela
T413X2	Poisoning by local anesthetics, intentional self-harm
T413X2A	Poisoning by local anesthetics, intentional self-harm, initial encounter
T413X2D	Poisoning by local anesthetics, intentional self-harm, subsequent encounter
T413X2S	Poisoning by local anesthetics, intentional self-harm, sequela
T413X3	Poisoning by local anesthetics, assault
T413X3A	Poisoning by local anesthetics, assault, initial encounter
T413X3D	Poisoning by local anesthetics, assault, subsequent encounter
T413X3S	Poisoning by local anesthetics, assault, sequela
T4142	Poisoning by unspecified anesthetic, intentional self-harm
T4142XA	Poisoning by unspecified anesthetic, intentional self-harm, initial encounter
T4142XD	Poisoning by unspecified anesthetic, intentional self-harm, subsequent encounter
T4142XS	Poisoning by unspecified anesthetic, intentional self-harm, sequela
T4143	Poisoning by unspecified anesthetic, assault
T4143XA	Poisoning by unspecified anesthetic, assault, initial encounter
T4143XD	Poisoning by unspecified anesthetic, assault, subsequent encounter
T4143XS	Poisoning by unspecified anesthetic, assault, sequela
T415X2	Poisoning by therapeutic gases, intentional self-harm
T415X2A	Poisoning by therapeutic gases, intentional self-harm, initial encounter
T415X2D	Poisoning by therapeutic gases, intentional self-harm, subsequent encounter
T415X2S	Poisoning by therapeutic gases, intentional self-harm, sequela
T415X3	Poisoning by therapeutic gases, assault
T415X3A	Poisoning by therapeutic gases, assault, initial encounter
T415X3D	Poisoning by therapeutic gases, assault, subsequent encounter
T415X3S	Poisoning by therapeutic gases, assault, sequela
T420X2	Poisoning by hydantoin derivatives, intentional self-harm
T420X2A	Poisoning by hydantoin derivatives, intentional self-harm, initial encounter
T420X2D	Poisoning by hydantoin derivatives, intentional self-harm, subsequent encounter
T420X2S	Poisoning by hydantoin derivatives, intentional self-harm, sequela
T420X3	Poisoning by hydantoin derivatives, assault
T420X3A	Poisoning by hydantoin derivatives, assault, initial encounter
T420X3D	Poisoning by hydantoin derivatives, assault, subsequent encounter
T420X3S	Poisoning by hydantoin derivatives, assault, sequela
T421X2	Poisoning by iminostilbenes, intentional self-harm
T421X2A	Poisoning by iminostilbenes, intentional self-harm, initial encounter
T421X2D	Poisoning by iminostilbenes, intentional self-harm, subsequent encounter
T421X2S	Poisoning by iminostilbenes, intentional self-harm, sequela
T421X3	Poisoning by iminostilbenes, assault
T421X3A	Poisoning by iminostilbenes, assault, initial encounter
T421X3D	Poisoning by iminostilbenes, assault, subsequent encounter
T421X3S	Poisoning by iminostilbenes, assault, sequela
T422X2	Poisoning by succinimides and oxazolidinediones, intentional self-harm
T422X2A	Poisoning by succinimides and oxazolidinediones, intentional self-harm, initial encounter
T422X2D	Poisoning by succinimides and oxazolidinediones, intentional self-harm, subsequent encounter
T422X2S	Poisoning by succinimides and oxazolidinediones, intentional self-harm, sequela
T422X3	Poisoning by succinimides and oxazolidinediones, assault
T422X3A	Poisoning by succinimides and oxazolidinediones, assault, initial encounter
T422X3D	Poisoning by succinimides and oxazolidinediones, assault, subsequent encounter
T422X3S	Poisoning by succinimides and oxazolidinediones, assault, sequela
T423X2	Poisoning by barbiturates, intentional self-harm
T423X2A	Poisoning by barbiturates, intentional self-harm, initial encounter
T423X2D	Poisoning by barbiturates, intentional self-harm, subsequent encounter
T423X2S	Poisoning by barbiturates, intentional self-harm, sequela
T423X3	Poisoning by barbiturates, assault
T423X3A	Poisoning by barbiturates, assault, initial encounter
T423X3D	Poisoning by barbiturates, assault, subsequent encounter
T423X3S	Poisoning by barbiturates, assault, sequela
T424X2	Poisoning by benzodiazepines, intentional self-harm
T424X2A	Poisoning by benzodiazepines, intentional self-harm, initial encounter
T424X2D	Poisoning by benzodiazepines, intentional self-harm, subsequent encounter
T424X2S	Poisoning by benzodiazepines, intentional self-harm, sequela
T424X3	Poisoning by benzodiazepines, assault
T424X3A	Poisoning by benzodiazepines, assault, initial encounter
T424X3D	Poisoning by benzodiazepines, assault, subsequent encounter
T424X3S	Poisoning by benzodiazepines, assault, sequela
T425X2	Poisoning by mixed antiepileptics, intentional self-harm
T425X2A	Poisoning by mixed antiepileptics, intentional self-harm, initial encounter
T425X2D	Poisoning by mixed antiepileptics, intentional self-harm, subsequent encounter
T425X2S	Poisoning by mixed antiepileptics, intentional self-harm, sequela
T425X3	Poisoning by mixed antiepileptics, assault
T425X3A	Poisoning by mixed antiepileptics, assault, initial encounter
T425X3D	Poisoning by mixed antiepileptics, assault, subsequent encounter
T425X3S	Poisoning by mixed antiepileptics, assault, sequela
T426X2	Poisoning by other antiepileptic and sedative-hypnotic drugs, intentional self-harm
T426X2A	Poisoning by other antiepileptic and sedative-hypnotic drugs, intentional self-harm, initial encounter
T426X2D	Poisoning by other antiepileptic and sedative-hypnotic drugs, intentional self-harm, subsequent encounter
T426X2S	Poisoning by other antiepileptic and sedative-hypnotic drugs, intentional self-harm, sequela
T426X3	Poisoning by other antiepileptic and sedative-hypnotic drugs, assault
T426X3A	Poisoning by other antiepileptic and sedative-hypnotic drugs, assault, initial encounter
T426X3D	Poisoning by other antiepileptic and sedative-hypnotic drugs, assault, subsequent encounter
T426X3S	Poisoning by other antiepileptic and sedative-hypnotic drugs, assault, sequela
T4272	Poisoning by unspecified antiepileptic and sedative-hypnotic drugs, intentional self-harm
T4272XA	Poisoning by unspecified antiepileptic and sedative-hypnotic drugs, intentional self-harm, initial encounter
T4272XD	Poisoning by unspecified antiepileptic and sedative-hypnotic drugs, intentional self-harm, subsequent encounter
T4272XS	Poisoning by unspecified antiepileptic and sedative-hypnotic drugs, intentional self-harm, sequela
T4273	Poisoning by unspecified antiepileptic and sedative-hypnotic drugs, assault
T4273XA	Poisoning by unspecified antiepileptic and sedative-hypnotic drugs, assault, initial encounter
T4273XD	Poisoning by unspecified antiepileptic and sedative-hypnotic drugs, assault, subsequent encounter
T4273XS	Poisoning by unspecified antiepileptic and sedative-hypnotic drugs, assault, sequela
T428X2	Poisoning by antiparkinsonism drugs and other central muscle-tone depressants, intentional self-harm
T428X2A	Poisoning by antiparkinsonism drugs and other central muscle-tone depressants, intentional self-harm, initial encounter
T428X2D	Poisoning by antiparkinsonism drugs and other central muscle-tone depressants, intentional self-harm, subsequent encounter
T428X2S	Poisoning by antiparkinsonism drugs and other central muscle-tone depressants, intentional self-harm, sequela
T428X3	Poisoning by antiparkinsonism drugs and other central muscle-tone depressants, assault
T428X3A	Poisoning by antiparkinsonism drugs and other central muscle-tone depressants, assault, initial encounter
T428X3D	Poisoning by antiparkinsonism drugs and other central muscle-tone depressants, assault, subsequent encounter
T428X3S	Poisoning by antiparkinsonism drugs and other central muscle-tone depressants, assault, sequela
T43012	Poisoning by tricyclic antidepressants, intentional self-harm
T43012A	Poisoning by tricyclic antidepressants, intentional self-harm, initial encounter
T43012D	Poisoning by tricyclic antidepressants, intentional self-harm, subsequent encounter
T43012S	Poisoning by tricyclic antidepressants, intentional self-harm, sequela
T43013	Poisoning by tricyclic antidepressants, assault
T43013A	Poisoning by tricyclic antidepressants, assault, initial encounter
T43013D	Poisoning by tricyclic antidepressants, assault, subsequent encounter
T43013S	Poisoning by tricyclic antidepressants, assault, sequela
T43022	Poisoning by tetracyclic antidepressants, intentional self-harm
T43022A	Poisoning by tetracyclic antidepressants, intentional self-harm, initial encounter
T43022D	Poisoning by tetracyclic antidepressants, intentional self-harm, subsequent encounter
T43022S	Poisoning by tetracyclic antidepressants, intentional self-harm, sequela
T43023	Poisoning by tetracyclic antidepressants, assault
T43023A	Poisoning by tetracyclic antidepressants, assault, initial encounter
T43023D	Poisoning by tetracyclic antidepressants, assault, subsequent encounter
T43023S	Poisoning by tetracyclic antidepressants, assault, sequela
T431X2	Poisoning by monoamine-oxidase-inhibitor antidepressants, intentional self-harm
T431X2A	Poisoning by monoamine-oxidase-inhibitor antidepressants, intentional self-harm, initial encounter
T431X2D	Poisoning by monoamine-oxidase-inhibitor antidepressants, intentional self-harm, subsequent encounter
T431X2S	Poisoning by monoamine-oxidase-inhibitor antidepressants, intentional self-harm, sequela
T431X3	Poisoning by monoamine-oxidase-inhibitor antidepressants, assault
T431X3A	Poisoning by monoamine-oxidase-inhibitor antidepressants, assault, initial encounter
T431X3D	Poisoning by monoamine-oxidase-inhibitor antidepressants, assault, subsequent encounter
T431X3S	Poisoning by monoamine-oxidase-inhibitor antidepressants, assault, sequela
T43202	Poisoning by unspecified antidepressants, intentional self-harm
T43202A	Poisoning by unspecified antidepressants, intentional self-harm, initial encounter
T43202D	Poisoning by unspecified antidepressants, intentional self-harm, subsequent encounter
T43202S	Poisoning by unspecified antidepressants, intentional self-harm, sequela
T43203	Poisoning by unspecified antidepressants, assault
T43203A	Poisoning by unspecified antidepressants, assault, initial encounter
T43203D	Poisoning by unspecified antidepressants, assault, subsequent encounter
T43203S	Poisoning by unspecified antidepressants, assault, sequela
T43212	Poisoning by selective serotonin and norepinephrine reuptake inhibitors, intentional self-harm
T43212A	Poisoning by selective serotonin and norepinephrine reuptake inhibitors, intentional self-harm, initial encounter
T43212D	Poisoning by selective serotonin and norepinephrine reuptake inhibitors, intentional self-harm, subsequent encounter
T43212S	Poisoning by selective serotonin and norepinephrine reuptake inhibitors, intentional self-harm, sequela
T43213	Poisoning by selective serotonin and norepinephrine reuptake inhibitors, assault
T43213A	Poisoning by selective serotonin and norepinephrine reuptake inhibitors, assault, initial encounter
T43213D	Poisoning by selective serotonin and norepinephrine reuptake inhibitors, assault, subsequent encounter
T43213S	Poisoning by selective serotonin and norepinephrine reuptake inhibitors, assault, sequela
T43222A	Poisoning by selective serotonin reuptake inhibitors, intentional self-harm, initial encounter
T43222D	Poisoning by selective serotonin reuptake inhibitors, intentional self-harm, subsequent encounter
T43222S	Poisoning by selective serotonin reuptake inhibitors, intentional self-harm, sequela
T43223	Poisoning by selective serotonin reuptake inhibitors, assault
T43223A	Poisoning by selective serotonin reuptake inhibitors, assault, initial encounter
T43223D	Poisoning by selective serotonin reuptake inhibitors, assault, subsequent encounter
T43223S	Poisoning by selective serotonin reuptake inhibitors, assault, sequela
T43292	Poisoning by other antidepressants, intentional self-harm
T43292A	Poisoning by other antidepressants, intentional self-harm, initial encounter
T43292D	Poisoning by other antidepressants, intentional self-harm, subsequent encounter
T43292S	Poisoning by other antidepressants, intentional self-harm, sequela
T43293	Poisoning by other antidepressants, assault
T43293A	Poisoning by other antidepressants, assault, initial encounter
T43293D	Poisoning by other antidepressants, assault, subsequent encounter
T43293S	Poisoning by other antidepressants, assault, sequela
T433X2	Poisoning by phenothiazine antipsychotics and neuroleptics, intentional self-harm
T433X2A	Poisoning by phenothiazine antipsychotics and neuroleptics, intentional self-harm, initial encounter
T433X2D	Poisoning by phenothiazine antipsychotics and neuroleptics, intentional self-harm, subsequent encounter
T433X2S	Poisoning by phenothiazine antipsychotics and neuroleptics, intentional self-harm, sequela
T433X3	Poisoning by phenothiazine antipsychotics and neuroleptics, assault
T433X3A	Poisoning by phenothiazine antipsychotics and neuroleptics, assault, initial encounter
T433X3D	Poisoning by phenothiazine antipsychotics and neuroleptics, assault, subsequent encounter
T433X3S	Poisoning by phenothiazine antipsychotics and neuroleptics, assault, sequela
T434X2	Poisoning by butyrophenone and thiothixene neuroleptics, intentional self-harm
T434X2A	Poisoning by butyrophenone and thiothixene neuroleptics, intentional self-harm, initial encounter
T434X2D	Poisoning by butyrophenone and thiothixene neuroleptics, intentional self-harm, subsequent encounter
T434X2S	Poisoning by butyrophenone and thiothixene neuroleptics, intentional self-harm, sequela
T434X3	Poisoning by butyrophenone and thiothixene neuroleptics, assault
T434X3A	Poisoning by butyrophenone and thiothixene neuroleptics, assault, initial encounter
T434X3D	Poisoning by butyrophenone and thiothixene neuroleptics, assault, subsequent encounter
T434X3S	Poisoning by butyrophenone and thiothixene neuroleptics, assault, sequela
T43502	Poisoning by unspecified antipsychotics and neuroleptics, intentional self-harm
T43502A	Poisoning by unspecified antipsychotics and neuroleptics, intentional self-harm, initial encounter
T43502D	Poisoning by unspecified antipsychotics and neuroleptics, intentional self-harm, subsequent encounter
T43502S	Poisoning by unspecified antipsychotics and neuroleptics, intentional self-harm, sequela
T43503	Poisoning by unspecified antipsychotics and neuroleptics, assault
T43503A	Poisoning by unspecified antipsychotics and neuroleptics, assault, initial encounter
T43503D	Poisoning by unspecified antipsychotics and neuroleptics, assault, subsequent encounter
T43503S	Poisoning by unspecified antipsychotics and neuroleptics, assault, sequela
T43592	Poisoning by other antipsychotics and neuroleptics, intentional self-harm
T43592A	Poisoning by other antipsychotics and neuroleptics, intentional self-harm, initial encounter
T43592D	Poisoning by other antipsychotics and neuroleptics, intentional self-harm, subsequent encounter
T43592S	Poisoning by other antipsychotics and neuroleptics, intentional self-harm, sequela
T43593	Poisoning by other antipsychotics and neuroleptics, assault
T43593A	Poisoning by other antipsychotics and neuroleptics, assault, initial encounter
T43593D	Poisoning by other antipsychotics and neuroleptics, assault, subsequent encounter
T43593S	Poisoning by other antipsychotics and neuroleptics, assault, sequela
T43602	Poisoning by unspecified psychostimulants, intentional self-harm
T43602A	Poisoning by unspecified psychostimulants, intentional self-harm, initial encounter
T43602D	Poisoning by unspecified psychostimulants, intentional self-harm, subsequent encounter
T43602S	Poisoning by unspecified psychostimulants, intentional self-harm, sequela
T43603	Poisoning by unspecified psychostimulants, assault
T43603A	Poisoning by unspecified psychostimulants, assault, initial encounter
T43603D	Poisoning by unspecified psychostimulants, assault, subsequent encounter
T43603S	Poisoning by unspecified psychostimulants, assault, sequela
T43612	Poisoning by caffeine, intentional self-harm
T43612A	Poisoning by caffeine, intentional self-harm, initial encounter
T43612D	Poisoning by caffeine, intentional self-harm, subsequent encounter
T43612S	Poisoning by caffeine, intentional self-harm, sequela
T43613	Poisoning by caffeine, assault
T43613A	Poisoning by caffeine, assault, initial encounter
T43613D	Poisoning by caffeine, assault, subsequent encounter
T43613S	Poisoning by caffeine, assault, sequela
T43622	Poisoning by amphetamines, intentional self-harm
T43622A	Poisoning by amphetamines, intentional self-harm, initial encounter
T43622D	Poisoning by amphetamines, intentional self-harm, subsequent encounter
T43622S	Poisoning by amphetamines, intentional self-harm, sequela
T43623	Poisoning by amphetamines, assault
T43623A	Poisoning by amphetamines, assault, initial encounter
T43623D	Poisoning by amphetamines, assault, subsequent encounter
T43623S	Poisoning by amphetamines, assault, sequela
T43632	Poisoning by methylphenidate, intentional self-harm
T43632A	Poisoning by methylphenidate, intentional self-harm, initial encounter
T43632D	Poisoning by methylphenidate, intentional self-harm, subsequent encounter
T43632S	Poisoning by methylphenidate, intentional self-harm, sequela
T43633	Poisoning by methylphenidate, assault
T43633A	Poisoning by methylphenidate, assault, initial encounter
T43633D	Poisoning by methylphenidate, assault, subsequent encounter
T43633S	Poisoning by methylphenidate, assault, sequela
T43642	Poisoning by ecstasy, intentional self-harm
T43642A	Poisoning by ecstasy, intentional self-harm, initial encounter
T43642D	Poisoning by ecstasy, intentional self-harm, subsequent encounter
T43642S	Poisoning by ecstasy, intentional self-harm, sequela
T43643	Poisoning by ecstasy, assault
T43643A	Poisoning by ecstasy, assault, initial encounter
T43643D	Poisoning by ecstasy, assault, subsequent encounter
T43643S	Poisoning by ecstasy, assault, sequela
T43692	Poisoning by other psychostimulants, intentional self-harm
T43692A	Poisoning by other psychostimulants, intentional self-harm, initial encounter
T43692D	Poisoning by other psychostimulants, intentional self-harm, subsequent encounter
T43692S	Poisoning by other psychostimulants, intentional self-harm, sequela
T43693	Poisoning by other psychostimulants, assault
T43693A	Poisoning by other psychostimulants, assault, initial encounter
T43693D	Poisoning by other psychostimulants, assault, subsequent encounter
T43693S	Poisoning by other psychostimulants, assault, sequela
T438X2	Poisoning by other psychotropic drugs, intentional self-harm
T438X2A	Poisoning by other psychotropic drugs, intentional self-harm, initial encounter
T438X2D	Poisoning by other psychotropic drugs, intentional self-harm, subsequent encounter
T438X2S	Poisoning by other psychotropic drugs, intentional self-harm, sequela
T438X3	Poisoning by other psychotropic drugs, assault
T438X3A	Poisoning by other psychotropic drugs, assault, initial encounter
T438X3D	Poisoning by other psychotropic drugs, assault, subsequent encounter
T438X3S	Poisoning by other psychotropic drugs, assault, sequela
T4392	Poisoning by unspecified psychotropic drug, intentional self-harm
T4392XA	Poisoning by unspecified psychotropic drug, intentional self-harm, initial encounter
T4392XD	Poisoning by unspecified psychotropic drug, intentional self-harm, subsequent encounter
T4392XS	Poisoning by unspecified psychotropic drug, intentional self-harm, sequela
T4393	Poisoning by unspecified psychotropic drug, assault
T4393XA	Poisoning by unspecified psychotropic drug, assault, initial encounter
T4393XD	Poisoning by unspecified psychotropic drug, assault, subsequent encounter
T4393XS	Poisoning by unspecified psychotropic drug, assault, sequela
T440X2	Poisoning by anticholinesterase agents, intentional self-harm
T440X2A	Poisoning by anticholinesterase agents, intentional self-harm, initial encounter
T440X2D	Poisoning by anticholinesterase agents, intentional self-harm, subsequent encounter
T440X2S	Poisoning by anticholinesterase agents, intentional self-harm, sequela
T440X3	Poisoning by anticholinesterase agents, assault
T440X3A	Poisoning by anticholinesterase agents, assault, initial encounter
T440X3D	Poisoning by anticholinesterase agents, assault, subsequent encounter
T440X3S	Poisoning by anticholinesterase agents, assault, sequela
T441X2	Poisoning by other parasympathomimetics [cholinergics], intentional self-harm
T441X2A	Poisoning by other parasympathomimetics [cholinergics], intentional self-harm, initial encounter
T441X2D	Poisoning by other parasympathomimetics [cholinergics], intentional self-harm, subsequent encounter
T441X2S	Poisoning by other parasympathomimetics [cholinergics], intentional self-harm, sequela
T441X3	Poisoning by other parasympathomimetics [cholinergics], assault
T441X3A	Poisoning by other parasympathomimetics [cholinergics], assault, initial encounter
T441X3D	Poisoning by other parasympathomimetics [cholinergics], assault, subsequent encounter
T441X3S	Poisoning by other parasympathomimetics [cholinergics], assault, sequela
T442X2	Poisoning by ganglionic blocking drugs, intentional self-harm
T442X2A	Poisoning by ganglionic blocking drugs, intentional self-harm, initial encounter
T442X2D	Poisoning by ganglionic blocking drugs, intentional self-harm, subsequent encounter
T442X2S	Poisoning by ganglionic blocking drugs, intentional self-harm, sequela
T442X3	Poisoning by ganglionic blocking drugs, assault
T442X3A	Poisoning by ganglionic blocking drugs, assault, initial encounter
T442X3D	Poisoning by ganglionic blocking drugs, assault, subsequent encounter
T442X3S	Poisoning by ganglionic blocking drugs, assault, sequela
T443X2	Poisoning by other parasympatholytics [anticholinergics and antimuscarinics] and spasmolytics, intentional self-harm
T443X2A	Poisoning by other parasympatholytics [anticholinergics and antimuscarinics] and spasmolytics, intentional self-harm, initial encounter
T443X2D	Poisoning by other parasympatholytics [anticholinergics and antimuscarinics] and spasmolytics, intentional self-harm, subsequent encounter
T443X2S	Poisoning by other parasympatholytics [anticholinergics and antimuscarinics] and spasmolytics, intentional self-harm, sequela
T443X3	Poisoning by other parasympatholytics [anticholinergics and antimuscarinics] and spasmolytics, assault
T443X3A	Poisoning by other parasympatholytics [anticholinergics and antimuscarinics] and spasmolytics, assault, initial encounter
T443X3D	Poisoning by other parasympatholytics [anticholinergics and antimuscarinics] and spasmolytics, assault, subsequent encounter
T443X3S	Poisoning by other parasympatholytics [anticholinergics and antimuscarinics] and spasmolytics, assault, sequela
T444X2	Poisoning by predominantly alpha-adrenoreceptor agonists, intentional self-harm
T444X2A	Poisoning by predominantly alpha-adrenoreceptor agonists, intentional self-harm, initial encounter
T444X2D	Poisoning by predominantly alpha-adrenoreceptor agonists, intentional self-harm, subsequent encounter
T444X2S	Poisoning by predominantly alpha-adrenoreceptor agonists, intentional self-harm, sequela
T444X3	Poisoning by predominantly alpha-adrenoreceptor agonists, assault
T444X3A	Poisoning by predominantly alpha-adrenoreceptor agonists, assault, initial encounter
T444X3D	Poisoning by predominantly alpha-adrenoreceptor agonists, assault, subsequent encounter
T444X3S	Poisoning by predominantly alpha-adrenoreceptor agonists, assault, sequela
T445X2	Poisoning by predominantly beta-adrenoreceptor agonists, intentional self-harm
T445X2A	Poisoning by predominantly beta-adrenoreceptor agonists, intentional self-harm, initial encounter
T445X2D	Poisoning by predominantly beta-adrenoreceptor agonists, intentional self-harm, subsequent encounter
T445X2S	Poisoning by predominantly beta-adrenoreceptor agonists, intentional self-harm, sequela
T445X3	Poisoning by predominantly beta-adrenoreceptor agonists, assault
T445X3A	Poisoning by predominantly beta-adrenoreceptor agonists, assault, initial encounter
T445X3D	Poisoning by predominantly beta-adrenoreceptor agonists, assault, subsequent encounter
T445X3S	Poisoning by predominantly beta-adrenoreceptor agonists, assault, sequela
T446X2	Poisoning by alpha-adrenoreceptor antagonists, intentional self-harm
T446X2A	Poisoning by alpha-adrenoreceptor antagonists, intentional self-harm, initial encounter
T446X2D	Poisoning by alpha-adrenoreceptor antagonists, intentional self-harm, subsequent encounter
T446X2S	Poisoning by alpha-adrenoreceptor antagonists, intentional self-harm, sequela
T446X3	Poisoning by alpha-adrenoreceptor antagonists, assault
T446X3A	Poisoning by alpha-adrenoreceptor antagonists, assault, initial encounter
T446X3D	Poisoning by alpha-adrenoreceptor antagonists, assault, subsequent encounter
T446X3S	Poisoning by alpha-adrenoreceptor antagonists, assault, sequela
T447X2	Poisoning by beta-adrenoreceptor antagonists, intentional self-harm
T447X2A	Poisoning by beta-adrenoreceptor antagonists, intentional self-harm, initial encounter
T447X2D	Poisoning by beta-adrenoreceptor antagonists, intentional self-harm, subsequent encounter
T447X2S	Poisoning by beta-adrenoreceptor antagonists, intentional self-harm, sequela
T447X3	Poisoning by beta-adrenoreceptor antagonists, assault
T447X3A	Poisoning by beta-adrenoreceptor antagonists, assault, initial encounter
T447X3D	Poisoning by beta-adrenoreceptor antagonists, assault, subsequent encounter
T447X3S	Poisoning by beta-adrenoreceptor antagonists, assault, sequela
T448X2	Poisoning by centrally-acting and adrenergic-neuron-blocking agents, intentional self-harm
T448X2A	Poisoning by centrally-acting and adrenergic-neuron-blocking agents, intentional self-harm, initial encounter
T448X2D	Poisoning by centrally-acting and adrenergic-neuron-blocking agents, intentional self-harm, subsequent encounter
T448X2S	Poisoning by centrally-acting and adrenergic-neuron-blocking agents, intentional self-harm, sequela
T448X3	Poisoning by centrally-acting and adrenergic-neuron-blocking agents, assault
T448X3A	Poisoning by centrally-acting and adrenergic-neuron-blocking agents, assault, initial encounter
T448X3D	Poisoning by centrally-acting and adrenergic-neuron-blocking agents, assault, subsequent encounter
T448X3S	Poisoning by centrally-acting and adrenergic-neuron-blocking agents, assault, sequela
T44902	Poisoning by unspecified drugs primarily affecting the autonomic nervous system, intentional self-harm
T44902A	Poisoning by unspecified drugs primarily affecting the autonomic nervous system, intentional self-harm, initial encounter
T44902D	Poisoning by unspecified drugs primarily affecting the autonomic nervous system, intentional self-harm, subsequent encounter
T44902S	Poisoning by unspecified drugs primarily affecting the autonomic nervous system, intentional self-harm, sequela
T44903	Poisoning by unspecified drugs primarily affecting the autonomic nervous system, assault
T44903A	Poisoning by unspecified drugs primarily affecting the autonomic nervous system, assault, initial encounter
T44903D	Poisoning by unspecified drugs primarily affecting the autonomic nervous system, assault, subsequent encounter
T44903S	Poisoning by unspecified drugs primarily affecting the autonomic nervous system, assault, sequela
T44992	Poisoning by other drug primarily affecting the autonomic nervous system, intentional self-harm
T44992A	Poisoning by other drug primarily affecting the autonomic nervous system, intentional self-harm, initial encounter
T44992D	Poisoning by other drug primarily affecting the autonomic nervous system, intentional self-harm, subsequent encounter
T44992S	Poisoning by other drug primarily affecting the autonomic nervous system, intentional self-harm, sequela
T44993	Poisoning by other drug primarily affecting the autonomic nervous system, assault
T44993A	Poisoning by other drug primarily affecting the autonomic nervous system, assault, initial encounter
T44993D	Poisoning by other drug primarily affecting the autonomic nervous system, assault, subsequent encounter
T44993S	Poisoning by other drug primarily affecting the autonomic nervous system, assault, sequela
T450X2	Poisoning by antiallergic and antiemetic drugs, intentional self-harm
T450X2A	Poisoning by antiallergic and antiemetic drugs, intentional self-harm, initial encounter
T450X2D	Poisoning by antiallergic and antiemetic drugs, intentional self-harm, subsequent encounter
T450X2S	Poisoning by antiallergic and antiemetic drugs, intentional self-harm, sequela
T450X3	Poisoning by antiallergic and antiemetic drugs, assault
T450X3A	Poisoning by antiallergic and antiemetic drugs, assault, initial encounter
T450X3D	Poisoning by antiallergic and antiemetic drugs, assault, subsequent encounter
T450X3S	Poisoning by antiallergic and antiemetic drugs, assault, sequela
T451X2	Poisoning by antineoplastic and immunosuppressive drugs, intentional self-harm
T451X2A	Poisoning by antineoplastic and immunosuppressive drugs, intentional self-harm, initial encounter
T451X2D	Poisoning by antineoplastic and immunosuppressive drugs, intentional self-harm, subsequent encounter
T451X2S	Poisoning by antineoplastic and immunosuppressive drugs, intentional self-harm, sequela
T451X3	Poisoning by antineoplastic and immunosuppressive drugs, assault
T451X3A	Poisoning by antineoplastic and immunosuppressive drugs, assault, initial encounter
T451X3D	Poisoning by antineoplastic and immunosuppressive drugs, assault, subsequent encounter
T451X3S	Poisoning by antineoplastic and immunosuppressive drugs, assault, sequela
T452X2	Poisoning by vitamins, intentional self-harm
T452X2A	Poisoning by vitamins, intentional self-harm, initial encounter
T452X2D	Poisoning by vitamins, intentional self-harm, subsequent encounter
T452X2S	Poisoning by vitamins, intentional self-harm, sequela
T452X3	Poisoning by vitamins, assault
T452X3A	Poisoning by vitamins, assault, initial encounter
T452X3D	Poisoning by vitamins, assault, subsequent encounter
T452X3S	Poisoning by vitamins, assault, sequela
T453X2	Poisoning by enzymes, intentional self-harm
T453X2A	Poisoning by enzymes, intentional self-harm, initial encounter
T453X2D	Poisoning by enzymes, intentional self-harm, subsequent encounter
T453X2S	Poisoning by enzymes, intentional self-harm, sequela
T453X3	Poisoning by enzymes, assault
T453X3A	Poisoning by enzymes, assault, initial encounter
T453X3D	Poisoning by enzymes, assault, subsequent encounter
T453X3S	Poisoning by enzymes, assault, sequela
T454X2	Poisoning by iron and its compounds, intentional self-harm
T454X2A	Poisoning by iron and its compounds, intentional self-harm, initial encounter
T454X2D	Poisoning by iron and its compounds, intentional self-harm, subsequent encounter
T454X2S	Poisoning by iron and its compounds, intentional self-harm, sequela
T454X3	Poisoning by iron and its compounds, assault
T454X3A	Poisoning by iron and its compounds, assault, initial encounter
T454X3D	Poisoning by iron and its compounds, assault, subsequent encounter
T454X3S	Poisoning by iron and its compounds, assault, sequela
T45512	Poisoning by anticoagulants, intentional self-harm
T45512A	Poisoning by anticoagulants, intentional self-harm, initial encounter
T45512D	Poisoning by anticoagulants, intentional self-harm, subsequent encounter
T45512S	Poisoning by anticoagulants, intentional self-harm, sequela
T45513	Poisoning by anticoagulants, assault
T45513A	Poisoning by anticoagulants, assault, initial encounter
T45513D	Poisoning by anticoagulants, assault, subsequent encounter
T45513S	Poisoning by anticoagulants, assault, sequela
T45522	Poisoning by antithrombotic drugs, intentional self-harm
T45522A	Poisoning by antithrombotic drugs, intentional self-harm, initial encounter
T45522D	Poisoning by antithrombotic drugs, intentional self-harm, subsequent encounter
T45522S	Poisoning by antithrombotic drugs, intentional self-harm, sequela
T45523	Poisoning by antithrombotic drugs, assault
T45523A	Poisoning by antithrombotic drugs, assault, initial encounter
T45523D	Poisoning by antithrombotic drugs, assault, subsequent encounter
T45523S	Poisoning by antithrombotic drugs, assault, sequela
T45602	Poisoning by unspecified fibrinolysis-affecting drugs, intentional self-harm
T45602A	Poisoning by unspecified fibrinolysis-affecting drugs, intentional self-harm, initial encounter
T45602D	Poisoning by unspecified fibrinolysis-affecting drugs, intentional self-harm, subsequent encounter
T45602S	Poisoning by unspecified fibrinolysis-affecting drugs, intentional self-harm, sequela
T45603	Poisoning by unspecified fibrinolysis-affecting drugs, assault
T45603A	Poisoning by unspecified fibrinolysis-affecting drugs, assault, initial encounter
T45603D	Poisoning by unspecified fibrinolysis-affecting drugs, assault, subsequent encounter
T45603S	Poisoning by unspecified fibrinolysis-affecting drugs, assault, sequela
T45612	Poisoning by thrombolytic drug, intentional self-harm
T45612A	Poisoning by thrombolytic drug, intentional self-harm, initial encounter
T45612D	Poisoning by thrombolytic drug, intentional self-harm, subsequent encounter
T45612S	Poisoning by thrombolytic drug, intentional self-harm, sequela
T45613	Poisoning by thrombolytic drug, assault
T45613A	Poisoning by thrombolytic drug, assault, initial encounter
T45613D	Poisoning by thrombolytic drug, assault, subsequent encounter
T45613S	Poisoning by thrombolytic drug, assault, sequela
T45622	Poisoning by hemostatic drug, intentional self-harm
T45622A	Poisoning by hemostatic drug, intentional self-harm, initial encounter
T45622D	Poisoning by hemostatic drug, intentional self-harm, subsequent encounter
T45622S	Poisoning by hemostatic drug, intentional self-harm, sequela
T45623	Poisoning by hemostatic drug, assault
T45623A	Poisoning by hemostatic drug, assault, initial encounter
T45623D	Poisoning by hemostatic drug, assault, subsequent encounter
T45623S	Poisoning by hemostatic drug, assault, sequela
T45692	Poisoning by other fibrinolysis-affecting drugs, intentional self-harm
T45692A	Poisoning by other fibrinolysis-affecting drugs, intentional self-harm, initial encounter
T45692D	Poisoning by other fibrinolysis-affecting drugs, intentional self-harm, subsequent encounter
T45692S	Poisoning by other fibrinolysis-affecting drugs, intentional self-harm, sequela
T45693	Poisoning by other fibrinolysis-affecting drugs, assault
T45693A	Poisoning by other fibrinolysis-affecting drugs, assault, initial encounter
T45693D	Poisoning by other fibrinolysis-affecting drugs, assault, subsequent encounter
T45693S	Poisoning by other fibrinolysis-affecting drugs, assault, sequela
T457X2	Poisoning by anticoagulant antagonists, vitamin K and other coagulants, intentional self-harm
T457X2A	Poisoning by anticoagulant antagonists, vitamin K and other coagulants, intentional self-harm, initial encounter
T457X2D	Poisoning by anticoagulant antagonists, vitamin K and other coagulants, intentional self-harm, subsequent encounter
T457X2S	Poisoning by anticoagulant antagonists, vitamin K and other coagulants, intentional self-harm, sequela
T457X3	Poisoning by anticoagulant antagonists, vitamin K and other coagulants, assault
T457X3A	Poisoning by anticoagulant antagonists, vitamin K and other coagulants, assault, initial encounter
T457X3D	Poisoning by anticoagulant antagonists, vitamin K and other coagulants, assault, subsequent encounter
T457X3S	Poisoning by anticoagulant antagonists, vitamin K and other coagulants, assault, sequela
T458X2	Poisoning by other primarily systemic and hematological agents, intentional self-harm
T458X2A	Poisoning by other primarily systemic and hematological agents, intentional self-harm, initial encounter
T458X2D	Poisoning by other primarily systemic and hematological agents, intentional self-harm, subsequent encounter
T458X2S	Poisoning by other primarily systemic and hematological agents, intentional self-harm, sequela
T458X3	Poisoning by other primarily systemic and hematological agents, assault
T458X3A	Poisoning by other primarily systemic and hematological agents, assault, initial encounter
T458X3D	Poisoning by other primarily systemic and hematological agents, assault, subsequent encounter
T458X3S	Poisoning by other primarily systemic and hematological agents, assault, sequela
T4592	Poisoning by unspecified primarily systemic and hematological agent, intentional self-harm
T4592XA	Poisoning by unspecified primarily systemic and hematological agent, intentional self-harm, initial encounter
T4592XD	Poisoning by unspecified primarily systemic and hematological agent, intentional self-harm, subsequent encounter
T4592XS	Poisoning by unspecified primarily systemic and hematological agent, intentional self-harm, sequela
T4593	Poisoning by unspecified primarily systemic and hematological agent, assault
T4593XA	Poisoning by unspecified primarily systemic and hematological agent, assault, initial encounter
T4593XD	Poisoning by unspecified primarily systemic and hematological agent, assault, subsequent encounter
T4593XS	Poisoning by unspecified primarily systemic and hematological agent, assault, sequela
T460X2	Poisoning by cardiac-stimulant glycosides and drugs of similar action, intentional self-harm
T460X2A	Poisoning by cardiac-stimulant glycosides and drugs of similar action, intentional self-harm, initial encounter
T460X2D	Poisoning by cardiac-stimulant glycosides and drugs of similar action, intentional self-harm, subsequent encounter
T460X2S	Poisoning by cardiac-stimulant glycosides and drugs of similar action, intentional self-harm, sequela
T460X3	Poisoning by cardiac-stimulant glycosides and drugs of similar action, assault
T460X3A	Poisoning by cardiac-stimulant glycosides and drugs of similar action, assault, initial encounter
T460X3D	Poisoning by cardiac-stimulant glycosides and drugs of similar action, assault, subsequent encounter
T460X3S	Poisoning by cardiac-stimulant glycosides and drugs of similar action, assault, sequela
T461X2	Poisoning by calcium-channel blockers, intentional self-harm
T461X2A	Poisoning by calcium-channel blockers, intentional self-harm, initial encounter
T461X2D	Poisoning by calcium-channel blockers, intentional self-harm, subsequent encounter
T461X2S	Poisoning by calcium-channel blockers, intentional self-harm, sequela
T461X3	Poisoning by calcium-channel blockers, assault
T461X3A	Poisoning by calcium-channel blockers, assault, initial encounter
T461X3D	Poisoning by calcium-channel blockers, assault, subsequent encounter
T461X3S	Poisoning by calcium-channel blockers, assault, sequela
T462X2	Poisoning by other antidysrhythmic drugs, intentional self-harm
T462X2A	Poisoning by other antidysrhythmic drugs, intentional self-harm, initial encounter
T462X2D	Poisoning by other antidysrhythmic drugs, intentional self-harm, subsequent encounter
T462X2S	Poisoning by other antidysrhythmic drugs, intentional self-harm, sequela
T462X3	Poisoning by other antidysrhythmic drugs, assault
T462X3A	Poisoning by other antidysrhythmic drugs, assault, initial encounter
T462X3D	Poisoning by other antidysrhythmic drugs, assault, subsequent encounter
T462X3S	Poisoning by other antidysrhythmic drugs, assault, sequela
T463X2	Poisoning by coronary vasodilators, intentional self-harm
T463X2A	Poisoning by coronary vasodilators, intentional self-harm, initial encounter
T463X2D	Poisoning by coronary vasodilators, intentional self-harm, subsequent encounter
T463X2S	Poisoning by coronary vasodilators, intentional self-harm, sequela
T463X3	Poisoning by coronary vasodilators, assault
T463X3A	Poisoning by coronary vasodilators, assault, initial encounter
T463X3D	Poisoning by coronary vasodilators, assault, subsequent encounter
T463X3S	Poisoning by coronary vasodilators, assault, sequela
T464X2	Poisoning by angiotensin-converting-enzyme inhibitors, intentional self-harm
T464X2A	Poisoning by angiotensin-converting-enzyme inhibitors, intentional self-harm, initial encounter
T464X2D	Poisoning by angiotensin-converting-enzyme inhibitors, intentional self-harm, subsequent encounter
T464X2S	Poisoning by angiotensin-converting-enzyme inhibitors, intentional self-harm, sequela
T464X3	Poisoning by angiotensin-converting-enzyme inhibitors, assault
T464X3A	Poisoning by angiotensin-converting-enzyme inhibitors, assault, initial encounter
T464X3D	Poisoning by angiotensin-converting-enzyme inhibitors, assault, subsequent encounter
T464X3S	Poisoning by angiotensin-converting-enzyme inhibitors, assault, sequela
T465X2	Poisoning by other antihypertensive drugs, intentional self-harm
T465X2A	Poisoning by other antihypertensive drugs, intentional self-harm, initial encounter
T465X2D	Poisoning by other antihypertensive drugs, intentional self-harm, subsequent encounter
T465X2S	Poisoning by other antihypertensive drugs, intentional self-harm, sequela
T465X3	Poisoning by other antihypertensive drugs, assault
T465X3A	Poisoning by other antihypertensive drugs, assault, initial encounter
T465X3D	Poisoning by other antihypertensive drugs, assault, subsequent encounter
T465X3S	Poisoning by other antihypertensive drugs, assault, sequela
T466X2	Poisoning by antihyperlipidemic and antiarteriosclerotic drugs, intentional self-harm
T466X2A	Poisoning by antihyperlipidemic and antiarteriosclerotic drugs, intentional self-harm, initial encounter
T466X2D	Poisoning by antihyperlipidemic and antiarteriosclerotic drugs, intentional self-harm, subsequent encounter
T466X2S	Poisoning by antihyperlipidemic and antiarteriosclerotic drugs, intentional self-harm, sequela
T466X3	Poisoning by antihyperlipidemic and antiarteriosclerotic drugs, assault
T466X3A	Poisoning by antihyperlipidemic and antiarteriosclerotic drugs, assault, initial encounter
T466X3D	Poisoning by antihyperlipidemic and antiarteriosclerotic drugs, assault, subsequent encounter
T466X3S	Poisoning by antihyperlipidemic and antiarteriosclerotic drugs, assault, sequela
T467X2	Poisoning by peripheral vasodilators, intentional self-harm
T467X2A	Poisoning by peripheral vasodilators, intentional self-harm, initial encounter
T467X2D	Poisoning by peripheral vasodilators, intentional self-harm, subsequent encounter
T467X2S	Poisoning by peripheral vasodilators, intentional self-harm, sequela
T467X3	Poisoning by peripheral vasodilators, assault
T467X3A	Poisoning by peripheral vasodilators, assault, initial encounter
T467X3D	Poisoning by peripheral vasodilators, assault, subsequent encounter
T467X3S	Poisoning by peripheral vasodilators, assault, sequela
T468X2	Poisoning by antivaricose drugs, including sclerosing agents, intentional self-harm
T468X2A	Poisoning by antivaricose drugs, including sclerosing agents, intentional self-harm, initial encounter
T468X2D	Poisoning by antivaricose drugs, including sclerosing agents, intentional self-harm, subsequent encounter
T468X2S	Poisoning by antivaricose drugs, including sclerosing agents, intentional self-harm, sequela
T468X3	Poisoning by antivaricose drugs, including sclerosing agents, assault
T468X3A	Poisoning by antivaricose drugs, including sclerosing agents, assault, initial encounter
T468X3D	Poisoning by antivaricose drugs, including sclerosing agents, assault, subsequent encounter
T468X3S	Poisoning by antivaricose drugs, including sclerosing agents, assault, sequela
T46902	Poisoning by unspecified agents primarily affecting the cardiovascular system, intentional self-harm
T46902A	Poisoning by unspecified agents primarily affecting the cardiovascular system, intentional self-harm, initial encounter
T46902D	Poisoning by unspecified agents primarily affecting the cardiovascular system, intentional self-harm, subsequent encounter
T46902S	Poisoning by unspecified agents primarily affecting the cardiovascular system, intentional self-harm, sequela
T46903	Poisoning by unspecified agents primarily affecting the cardiovascular system, assault
T46903A	Poisoning by unspecified agents primarily affecting the cardiovascular system, assault, initial encounter
T46903D	Poisoning by unspecified agents primarily affecting the cardiovascular system, assault, subsequent encounter
T46903S	Poisoning by unspecified agents primarily affecting the cardiovascular system, assault, sequela
T46992	Poisoning by other agents primarily affecting the cardiovascular system, intentional self-harm
T46992A	Poisoning by other agents primarily affecting the cardiovascular system, intentional self-harm, initial encounter
T46992D	Poisoning by other agents primarily affecting the cardiovascular system, intentional self-harm, subsequent encounter
T46992S	Poisoning by other agents primarily affecting the cardiovascular system, intentional self-harm, sequela
T46993	Poisoning by other agents primarily affecting the cardiovascular system, assault
T46993A	Poisoning by other agents primarily affecting the cardiovascular system, assault, initial encounter
T46993D	Poisoning by other agents primarily affecting the cardiovascular system, assault, subsequent encounter
T46993S	Poisoning by other agents primarily affecting the cardiovascular system, assault, sequela
T470X2	Poisoning by histamine H2-receptor blockers, intentional self-harm
T470X2A	Poisoning by histamine H2-receptor blockers, intentional self-harm, initial encounter
T470X2D	Poisoning by histamine H2-receptor blockers, intentional self-harm, subsequent encounter
T470X2S	Poisoning by histamine H2-receptor blockers, intentional self-harm, sequela
T470X3	Poisoning by histamine H2-receptor blockers, assault
T470X3A	Poisoning by histamine H2-receptor blockers, assault, initial encounter
T470X3D	Poisoning by histamine H2-receptor blockers, assault, subsequent encounter
T470X3S	Poisoning by histamine H2-receptor blockers, assault, sequela
T471X2	Poisoning by other antacids and anti-gastric-secretion drugs, intentional self-harm
T471X2A	Poisoning by other antacids and anti-gastric-secretion drugs, intentional self-harm, initial encounter
T471X2D	Poisoning by other antacids and anti-gastric-secretion drugs, intentional self-harm, subsequent encounter
T471X2S	Poisoning by other antacids and anti-gastric-secretion drugs, intentional self-harm, sequela
T471X3	Poisoning by other antacids and anti-gastric-secretion drugs, assault
T471X3A	Poisoning by other antacids and anti-gastric-secretion drugs, assault, initial encounter
T471X3D	Poisoning by other antacids and anti-gastric-secretion drugs, assault, subsequent encounter
T471X3S	Poisoning by other antacids and anti-gastric-secretion drugs, assault, sequela
T472X2	Poisoning by stimulant laxatives, intentional self-harm
T472X2A	Poisoning by stimulant laxatives, intentional self-harm, initial encounter
T472X2D	Poisoning by stimulant laxatives, intentional self-harm, subsequent encounter
T472X2S	Poisoning by stimulant laxatives, intentional self-harm, sequela
T472X3	Poisoning by stimulant laxatives, assault
T472X3A	Poisoning by stimulant laxatives, assault, initial encounter
T472X3D	Poisoning by stimulant laxatives, assault, subsequent encounter
T472X3S	Poisoning by stimulant laxatives, assault, sequela
T473X2	Poisoning by saline and osmotic laxatives, intentional self-harm
T473X2A	Poisoning by saline and osmotic laxatives, intentional self-harm, initial encounter
T473X2D	Poisoning by saline and osmotic laxatives, intentional self-harm, subsequent encounter
T473X2S	Poisoning by saline and osmotic laxatives, intentional self-harm, sequela
T473X3	Poisoning by saline and osmotic laxatives, assault
T473X3A	Poisoning by saline and osmotic laxatives, assault, initial encounter
T473X3D	Poisoning by saline and osmotic laxatives, assault, subsequent encounter
T473X3S	Poisoning by saline and osmotic laxatives, assault, sequela
T474X2	Poisoning by other laxatives, intentional self-harm
T474X2A	Poisoning by other laxatives, intentional self-harm, initial encounter
T474X2D	Poisoning by other laxatives, intentional self-harm, subsequent encounter
T474X2S	Poisoning by other laxatives, intentional self-harm, sequela
T474X3	Poisoning by other laxatives, assault
T474X3A	Poisoning by other laxatives, assault, initial encounter
T474X3D	Poisoning by other laxatives, assault, subsequent encounter
T474X3S	Poisoning by other laxatives, assault, sequela
T475X2	Poisoning by digestants, intentional self-harm
T475X2A	Poisoning by digestants, intentional self-harm, initial encounter
T475X2D	Poisoning by digestants, intentional self-harm, subsequent encounter
T475X2S	Poisoning by digestants, intentional self-harm, sequela
T475X3	Poisoning by digestants, assault
T475X3A	Poisoning by digestants, assault, initial encounter
T475X3D	Poisoning by digestants, assault, subsequent encounter
T475X3S	Poisoning by digestants, assault, sequela
T476X2	Poisoning by antidiarrheal drugs, intentional self-harm
T476X2A	Poisoning by antidiarrheal drugs, intentional self-harm, initial encounter
T476X2D	Poisoning by antidiarrheal drugs, intentional self-harm, subsequent encounter
T476X2S	Poisoning by antidiarrheal drugs, intentional self-harm, sequela
T476X3	Poisoning by antidiarrheal drugs, assault
T476X3A	Poisoning by antidiarrheal drugs, assault, initial encounter
T476X3D	Poisoning by antidiarrheal drugs, assault, subsequent encounter
T476X3S	Poisoning by antidiarrheal drugs, assault, sequela
T477X2	Poisoning by emetics, intentional self-harm
T477X2A	Poisoning by emetics, intentional self-harm, initial encounter
T477X2D	Poisoning by emetics, intentional self-harm, subsequent encounter
T477X2S	Poisoning by emetics, intentional self-harm, sequela
T477X3	Poisoning by emetics, assault
T477X3A	Poisoning by emetics, assault, initial encounter
T477X3D	Poisoning by emetics, assault, subsequent encounter
T477X3S	Poisoning by emetics, assault, sequela
T478X2	Poisoning by other agents primarily affecting gastrointestinal system, intentional self-harm
T478X2A	Poisoning by other agents primarily affecting gastrointestinal system, intentional self-harm, initial encounter
T478X2D	Poisoning by other agents primarily affecting gastrointestinal system, intentional self-harm, subsequent encounter
T478X2S	Poisoning by other agents primarily affecting gastrointestinal system, intentional self-harm, sequela
T478X3	Poisoning by other agents primarily affecting gastrointestinal system, assault
T478X3A	Poisoning by other agents primarily affecting gastrointestinal system, assault, initial encounter
T478X3D	Poisoning by other agents primarily affecting gastrointestinal system, assault, subsequent encounter
T478X3S	Poisoning by other agents primarily affecting gastrointestinal system, assault, sequela
T4792	Poisoning by unspecified agents primarily affecting the gastrointestinal system, intentional self-harm
T4792XA	Poisoning by unspecified agents primarily affecting the gastrointestinal system, intentional self-harm, initial encounter
T4792XD	Poisoning by unspecified agents primarily affecting the gastrointestinal system, intentional self-harm, subsequent encounter
T4792XS	Poisoning by unspecified agents primarily affecting the gastrointestinal system, intentional self-harm, sequela
T4793	Poisoning by unspecified agents primarily affecting the gastrointestinal system, assault
T4793XA	Poisoning by unspecified agents primarily affecting the gastrointestinal system, assault, initial encounter
T4793XD	Poisoning by unspecified agents primarily affecting the gastrointestinal system, assault, subsequent encounter
T4793XS	Poisoning by unspecified agents primarily affecting the gastrointestinal system, assault, sequela
T480X2	Poisoning by oxytocic drugs, intentional self-harm
T480X2A	Poisoning by oxytocic drugs, intentional self-harm, initial encounter
T480X2D	Poisoning by oxytocic drugs, intentional self-harm, subsequent encounter
T480X2S	Poisoning by oxytocic drugs, intentional self-harm, sequela
T480X3	Poisoning by oxytocic drugs, assault
T480X3A	Poisoning by oxytocic drugs, assault, initial encounter
T480X3D	Poisoning by oxytocic drugs, assault, subsequent encounter
T480X3S	Poisoning by oxytocic drugs, assault, sequela
T481X2	Poisoning by skeletal muscle relaxants [neuromuscular blocking agents], intentional self-harm
T481X2A	Poisoning by skeletal muscle relaxants [neuromuscular blocking agents], intentional self-harm, initial encounter
T481X2D	Poisoning by skeletal muscle relaxants [neuromuscular blocking agents], intentional self-harm, subsequent encounter
T481X2S	Poisoning by skeletal muscle relaxants [neuromuscular blocking agents], intentional self-harm, sequela
T481X3	Poisoning by skeletal muscle relaxants [neuromuscular blocking agents], assault
T481X3A	Poisoning by skeletal muscle relaxants [neuromuscular blocking agents], assault, initial encounter
T481X3D	Poisoning by skeletal muscle relaxants [neuromuscular blocking agents], assault, subsequent encounter
T481X3S	Poisoning by skeletal muscle relaxants [neuromuscular blocking agents], assault, sequela
T48202	Poisoning by unspecified drugs acting on muscles, intentional self-harm
T48202A	Poisoning by unspecified drugs acting on muscles, intentional self-harm, initial encounter
T48202D	Poisoning by unspecified drugs acting on muscles, intentional self-harm, subsequent encounter
T48202S	Poisoning by unspecified drugs acting on muscles, intentional self-harm, sequela
T48203	Poisoning by unspecified drugs acting on muscles, assault
T48203A	Poisoning by unspecified drugs acting on muscles, assault, initial encounter
T48203D	Poisoning by unspecified drugs acting on muscles, assault, subsequent encounter
T48203S	Poisoning by unspecified drugs acting on muscles, assault, sequela
T48292	Poisoning by other drugs acting on muscles, intentional self-harm
T48292A	Poisoning by other drugs acting on muscles, intentional self-harm, initial encounter
T48292D	Poisoning by other drugs acting on muscles, intentional self-harm, subsequent encounter
T48292S	Poisoning by other drugs acting on muscles, intentional self-harm, sequela
T48293	Poisoning by other drugs acting on muscles, assault
T48293A	Poisoning by other drugs acting on muscles, assault, initial encounter
T48293D	Poisoning by other drugs acting on muscles, assault, subsequent encounter
T48293S	Poisoning by other drugs acting on muscles, assault, sequela
T483X2	Poisoning by antitussives, intentional self-harm
T483X2A	Poisoning by antitussives, intentional self-harm, initial encounter
T483X2D	Poisoning by antitussives, intentional self-harm, subsequent encounter
T483X2S	Poisoning by antitussives, intentional self-harm, sequela
T483X3	Poisoning by antitussives, assault
T483X3A	Poisoning by antitussives, assault, initial encounter
T483X3D	Poisoning by antitussives, assault, subsequent encounter
T483X3S	Poisoning by antitussives, assault, sequela
T484X2	Poisoning by expectorants, intentional self-harm
T484X2A	Poisoning by expectorants, intentional self-harm, initial encounter
T484X2D	Poisoning by expectorants, intentional self-harm, subsequent encounter
T484X2S	Poisoning by expectorants, intentional self-harm, sequela
T484X3	Poisoning by expectorants, assault
T484X3A	Poisoning by expectorants, assault, initial encounter
T484X3D	Poisoning by expectorants, assault, subsequent encounter
T484X3S	Poisoning by expectorants, assault, sequela
T485X2	Poisoning by other anti-common-cold drugs, intentional self-harm
T485X2A	Poisoning by other anti-common-cold drugs, intentional self-harm, initial encounter
T485X2D	Poisoning by other anti-common-cold drugs, intentional self-harm, subsequent encounter
T485X2S	Poisoning by other anti-common-cold drugs, intentional self-harm, sequela
T485X3	Poisoning by other anti-common-cold drugs, assault
T485X3A	Poisoning by other anti-common-cold drugs, assault, initial encounter
T485X3D	Poisoning by other anti-common-cold drugs, assault, subsequent encounter
T485X3S	Poisoning by other anti-common-cold drugs, assault, sequela
T486X2	Poisoning by antiasthmatics, intentional self-harm
T486X2A	Poisoning by antiasthmatics, intentional self-harm, initial encounter
T486X2D	Poisoning by antiasthmatics, intentional self-harm, subsequent encounter
T486X2S	Poisoning by antiasthmatics, intentional self-harm, sequela
T486X3	Poisoning by antiasthmatics, assault
T486X3A	Poisoning by antiasthmatics, assault, initial encounter
T486X3D	Poisoning by antiasthmatics, assault, subsequent encounter
T486X3S	Poisoning by antiasthmatics, assault, sequela
T48902	Poisoning by unspecified agents primarily acting on the respiratory system, intentional self-harm
T48902A	Poisoning by unspecified agents primarily acting on the respiratory system, intentional self-harm, initial encounter
T48902D	Poisoning by unspecified agents primarily acting on the respiratory system, intentional self-harm, subsequent encounter
T48902S	Poisoning by unspecified agents primarily acting on the respiratory system, intentional self-harm, sequela
T48903	Poisoning by unspecified agents primarily acting on the respiratory system, assault
T48903A	Poisoning by unspecified agents primarily acting on the respiratory system, assault, initial encounter
T48903D	Poisoning by unspecified agents primarily acting on the respiratory system, assault, subsequent encounter
T48903S	Poisoning by unspecified agents primarily acting on the respiratory system, assault, sequela
T48992	Poisoning by other agents primarily acting on the respiratory system, intentional self-harm
T48992A	Poisoning by other agents primarily acting on the respiratory system, intentional self-harm, initial encounter
T48992D	Poisoning by other agents primarily acting on the respiratory system, intentional self-harm, subsequent encounter
T48992S	Poisoning by other agents primarily acting on the respiratory system, intentional self-harm, sequela
T48993	Poisoning by other agents primarily acting on the respiratory system, assault
T48993A	Poisoning by other agents primarily acting on the respiratory system, assault, initial encounter
T48993D	Poisoning by other agents primarily acting on the respiratory system, assault, subsequent encounter
T48993S	Poisoning by other agents primarily acting on the respiratory system, assault, sequela
T490X2	Poisoning by local antifungal, anti-infective and anti-inflammatory drugs, intentional self-harm
T490X2A	Poisoning by local antifungal, anti-infective and anti-inflammatory drugs, intentional self-harm, initial encounter
T490X2D	Poisoning by local antifungal, anti-infective and anti-inflammatory drugs, intentional self-harm, subsequent encounter
T490X2S	Poisoning by local antifungal, anti-infective and anti-inflammatory drugs, intentional self-harm, sequela
T490X3	Poisoning by local antifungal, anti-infective and anti-inflammatory drugs, assault
T490X3A	Poisoning by local antifungal, anti-infective and anti-inflammatory drugs, assault, initial encounter
T490X3D	Poisoning by local antifungal, anti-infective and anti-inflammatory drugs, assault, subsequent encounter
T490X3S	Poisoning by local antifungal, anti-infective and anti-inflammatory drugs, assault, sequela
T491X2	Poisoning by antipruritics, intentional self-harm
T491X2A	Poisoning by antipruritics, intentional self-harm, initial encounter
T491X2D	Poisoning by antipruritics, intentional self-harm, subsequent encounter
T491X2S	Poisoning by antipruritics, intentional self-harm, sequela
T491X3	Poisoning by antipruritics, assault
T491X3A	Poisoning by antipruritics, assault, initial encounter
T491X3D	Poisoning by antipruritics, assault, subsequent encounter
T491X3S	Poisoning by antipruritics, assault, sequela
T492X2	Poisoning by local astringents and local detergents, intentional self-harm
T492X2A	Poisoning by local astringents and local detergents, intentional self-harm, initial encounter
T492X2D	Poisoning by local astringents and local detergents, intentional self-harm, subsequent encounter
T492X2S	Poisoning by local astringents and local detergents, intentional self-harm, sequela
T492X3	Poisoning by local astringents and local detergents, assault
T492X3A	Poisoning by local astringents and local detergents, assault, initial encounter
T492X3D	Poisoning by local astringents and local detergents, assault, subsequent encounter
T492X3S	Poisoning by local astringents and local detergents, assault, sequela
T493X2	Poisoning by emollients, demulcents and protectants, intentional self-harm
T493X2A	Poisoning by emollients, demulcents and protectants, intentional self-harm, initial encounter
T493X2D	Poisoning by emollients, demulcents and protectants, intentional self-harm, subsequent encounter
T493X2S	Poisoning by emollients, demulcents and protectants, intentional self-harm, sequela
T493X3	Poisoning by emollients, demulcents and protectants, assault
T493X3A	Poisoning by emollients, demulcents and protectants, assault, initial encounter
T493X3D	Poisoning by emollients, demulcents and protectants, assault, subsequent encounter
T493X3S	Poisoning by emollients, demulcents and protectants, assault, sequela
T494X2	Poisoning by keratolytics, keratoplastics, and other hair treatment drugs and preparations, intentional self-harm
T494X2A	Poisoning by keratolytics, keratoplastics, and other hair treatment drugs and preparations, intentional self-harm, initial encounter
T494X2D	Poisoning by keratolytics, keratoplastics, and other hair treatment drugs and preparations, intentional self-harm, subsequent encounter
T494X2S	Poisoning by keratolytics, keratoplastics, and other hair treatment drugs and preparations, intentional self-harm, sequela
T494X3	Poisoning by keratolytics, keratoplastics, and other hair treatment drugs and preparations, assault
T494X3A	Poisoning by keratolytics, keratoplastics, and other hair treatment drugs and preparations, assault, initial encounter
T494X3D	Poisoning by keratolytics, keratoplastics, and other hair treatment drugs and preparations, assault, subsequent encounter
T494X3S	Poisoning by keratolytics, keratoplastics, and other hair treatment drugs and preparations, assault, sequela
T495X2	Poisoning by ophthalmological drugs and preparations, intentional self-harm
T495X2A	Poisoning by ophthalmological drugs and preparations, intentional self-harm, initial encounter
T495X2D	Poisoning by ophthalmological drugs and preparations, intentional self-harm, subsequent encounter
T495X2S	Poisoning by ophthalmological drugs and preparations, intentional self-harm, sequela
T495X3	Poisoning by ophthalmological drugs and preparations, assault
T495X3A	Poisoning by ophthalmological drugs and preparations, assault, initial encounter
T495X3D	Poisoning by ophthalmological drugs and preparations, assault, subsequent encounter
T495X3S	Poisoning by ophthalmological drugs and preparations, assault, sequela
T496X2	Poisoning by otorhinolaryngological drugs and preparations, intentional self-harm
T496X2A	Poisoning by otorhinolaryngological drugs and preparations, intentional self-harm, initial encounter
T496X2D	Poisoning by otorhinolaryngological drugs and preparations, intentional self-harm, subsequent encounter
T496X2S	Poisoning by otorhinolaryngological drugs and preparations, intentional self-harm, sequela
T496X3	Poisoning by otorhinolaryngological drugs and preparations, assault
T496X3A	Poisoning by otorhinolaryngological drugs and preparations, assault, initial encounter
T496X3D	Poisoning by otorhinolaryngological drugs and preparations, assault, subsequent encounter
T496X3S	Poisoning by otorhinolaryngological drugs and preparations, assault, sequela
T497X2	Poisoning by dental drugs, topically applied, intentional self-harm
T497X2A	Poisoning by dental drugs, topically applied, intentional self-harm, initial encounter
T497X2D	Poisoning by dental drugs, topically applied, intentional self-harm, subsequent encounter
T497X2S	Poisoning by dental drugs, topically applied, intentional self-harm, sequela
T497X3	Poisoning by dental drugs, topically applied, assault
T497X3A	Poisoning by dental drugs, topically applied, assault, initial encounter
T497X3D	Poisoning by dental drugs, topically applied, assault, subsequent encounter
T497X3S	Poisoning by dental drugs, topically applied, assault, sequela
T498X2	Poisoning by other topical agents, intentional self-harm
T498X2A	Poisoning by other topical agents, intentional self-harm, initial encounter
T498X2D	Poisoning by other topical agents, intentional self-harm, subsequent encounter
T498X2S	Poisoning by other topical agents, intentional self-harm, sequela
T498X3	Poisoning by other topical agents, assault
T498X3A	Poisoning by other topical agents, assault, initial encounter
T498X3D	Poisoning by other topical agents, assault, subsequent encounter
T498X3S	Poisoning by other topical agents, assault, sequela
T4992	Poisoning by unspecified topical agent, intentional self-harm
T4992XA	Poisoning by unspecified topical agent, intentional self-harm, initial encounter
T4992XD	Poisoning by unspecified topical agent, intentional self-harm, subsequent encounter
T4992XS	Poisoning by unspecified topical agent, intentional self-harm, sequela
T4993	Poisoning by unspecified topical agent, assault
T4993XA	Poisoning by unspecified topical agent, assault, initial encounter
T4993XD	Poisoning by unspecified topical agent, assault, subsequent encounter
T4993XS	Poisoning by unspecified topical agent, assault, sequela
T500X2	Poisoning by mineralocorticoids and their antagonists, intentional self-harm
T500X2A	Poisoning by mineralocorticoids and their antagonists, intentional self-harm, initial encounter
T500X2D	Poisoning by mineralocorticoids and their antagonists, intentional self-harm, subsequent encounter
T500X2S	Poisoning by mineralocorticoids and their antagonists, intentional self-harm, sequela
T500X3	Poisoning by mineralocorticoids and their antagonists, assault
T500X3A	Poisoning by mineralocorticoids and their antagonists, assault, initial encounter
T500X3D	Poisoning by mineralocorticoids and their antagonists, assault, subsequent encounter
T500X3S	Poisoning by mineralocorticoids and their antagonists, assault, sequela
T501X2	Poisoning by loop [high-ceiling] diuretics, intentional self-harm
T501X2A	Poisoning by loop [high-ceiling] diuretics, intentional self-harm, initial encounter
T501X2D	Poisoning by loop [high-ceiling] diuretics, intentional self-harm, subsequent encounter
T501X2S	Poisoning by loop [high-ceiling] diuretics, intentional self-harm, sequela
T501X3	Poisoning by loop [high-ceiling] diuretics, assault
T501X3A	Poisoning by loop [high-ceiling] diuretics, assault, initial encounter
T501X3D	Poisoning by loop [high-ceiling] diuretics, assault, subsequent encounter
T501X3S	Poisoning by loop [high-ceiling] diuretics, assault, sequela
T502X2	Poisoning by carbonic-anhydrase inhibitors, benzothiadiazides and other diuretics, intentional self-harm
T502X2A	Poisoning by carbonic-anhydrase inhibitors, benzothiadiazides and other diuretics, intentional self-harm, initial encounter
T502X2D	Poisoning by carbonic-anhydrase inhibitors, benzothiadiazides and other diuretics, intentional self-harm, subsequent encounter
T502X2S	Poisoning by carbonic-anhydrase inhibitors, benzothiadiazides and other diuretics, intentional self-harm, sequela
T502X3	Poisoning by carbonic-anhydrase inhibitors, benzothiadiazides and other diuretics, assault
T502X3A	Poisoning by carbonic-anhydrase inhibitors, benzothiadiazides and other diuretics, assault, initial encounter
T502X3D	Poisoning by carbonic-anhydrase inhibitors, benzothiadiazides and other diuretics, assault, subsequent encounter
T502X3S	Poisoning by carbonic-anhydrase inhibitors, benzothiadiazides and other diuretics, assault, sequela
T503X2	Poisoning by electrolytic, caloric and water-balance agents, intentional self-harm
T503X2A	Poisoning by electrolytic, caloric and water-balance agents, intentional self-harm, initial encounter
T503X2D	Poisoning by electrolytic, caloric and water-balance agents, intentional self-harm, subsequent encounter
T503X2S	Poisoning by electrolytic, caloric and water-balance agents, intentional self-harm, sequela
T503X3	Poisoning by electrolytic, caloric and water-balance agents, assault
T503X3A	Poisoning by electrolytic, caloric and water-balance agents, assault, initial encounter
T503X3D	Poisoning by electrolytic, caloric and water-balance agents, assault, subsequent encounter
T503X3S	Poisoning by electrolytic, caloric and water-balance agents, assault, sequela
T504X2	Poisoning by drugs affecting uric acid metabolism, intentional self-harm
T504X2A	Poisoning by drugs affecting uric acid metabolism, intentional self-harm, initial encounter
T504X2D	Poisoning by drugs affecting uric acid metabolism, intentional self-harm, subsequent encounter
T504X2S	Poisoning by drugs affecting uric acid metabolism, intentional self-harm, sequela
T504X3	Poisoning by drugs affecting uric acid metabolism, assault
T504X3A	Poisoning by drugs affecting uric acid metabolism, assault, initial encounter
T504X3D	Poisoning by drugs affecting uric acid metabolism, assault, subsequent encounter
T504X3S	Poisoning by drugs affecting uric acid metabolism, assault, sequela
T505X2	Poisoning by appetite depressants, intentional self-harm
T505X2A	Poisoning by appetite depressants, intentional self-harm, initial encounter
T505X2D	Poisoning by appetite depressants, intentional self-harm, subsequent encounter
T505X2S	Poisoning by appetite depressants, intentional self-harm, sequela
T505X3	Poisoning by appetite depressants, assault
T505X3A	Poisoning by appetite depressants, assault, initial encounter
T505X3D	Poisoning by appetite depressants, assault, subsequent encounter
T505X3S	Poisoning by appetite depressants, assault, sequela
T506X2	Poisoning by antidotes and chelating agents, intentional self-harm
T506X2A	Poisoning by antidotes and chelating agents, intentional self-harm, initial encounter
T506X2D	Poisoning by antidotes and chelating agents, intentional self-harm, subsequent encounter
T506X2S	Poisoning by antidotes and chelating agents, intentional self-harm, sequela
T506X3	Poisoning by antidotes and chelating agents, assault
T506X3A	Poisoning by antidotes and chelating agents, assault, initial encounter
T506X3D	Poisoning by antidotes and chelating agents, assault, subsequent encounter
T506X3S	Poisoning by antidotes and chelating agents, assault, sequela
T507X2	Poisoning by analeptics and opioid receptor antagonists, intentional self-harm
T507X2A	Poisoning by analeptics and opioid receptor antagonists, intentional self-harm, initial encounter
T507X2D	Poisoning by analeptics and opioid receptor antagonists, intentional self-harm, subsequent encounter
T507X2S	Poisoning by analeptics and opioid receptor antagonists, intentional self-harm, sequela
T507X3	Poisoning by analeptics and opioid receptor antagonists, assault
T507X3A	Poisoning by analeptics and opioid receptor antagonists, assault, initial encounter
T507X3D	Poisoning by analeptics and opioid receptor antagonists, assault, subsequent encounter
T507X3S	Poisoning by analeptics and opioid receptor antagonists, assault, sequela
T508X2	Poisoning by diagnostic agents, intentional self-harm
T508X2A	Poisoning by diagnostic agents, intentional self-harm, initial encounter
T508X2D	Poisoning by diagnostic agents, intentional self-harm, subsequent encounter
T508X2S	Poisoning by diagnostic agents, intentional self-harm, sequela
T508X3	Poisoning by diagnostic agents, assault
T508X3A	Poisoning by diagnostic agents, assault, initial encounter
T508X3D	Poisoning by diagnostic agents, assault, subsequent encounter
T508X3S	Poisoning by diagnostic agents, assault, sequela
T50902	Poisoning by unspecified drugs, medicaments and biological substances, intentional self-harm
T50902A	Poisoning by unspecified drugs, medicaments and biological substances, intentional self-harm, initial encounter
T50902D	Poisoning by unspecified drugs, medicaments and biological substances, intentional self-harm, subsequent encounter
T50902S	Poisoning by unspecified drugs, medicaments and biological substances, intentional self-harm, sequela
T50903	Poisoning by unspecified drugs, medicaments and biological substances, assault
T50903A	Poisoning by unspecified drugs, medicaments and biological substances, assault, initial encounter
T50903D	Poisoning by unspecified drugs, medicaments and biological substances, assault, subsequent encounter
T50903S	Poisoning by unspecified drugs, medicaments and biological substances, assault, sequela
T50912	Poisoning by multiple unspecified drugs, medicaments and biological substances, intentional self-harm
T50912A	Poisoning by multiple unspecified drugs, medicaments and biological substances, intentional self-harm, initial encounter
T50912D	Poisoning by multiple unspecified drugs, medicaments and biological substances, intentional self-harm, subsequent encounter
T50912S	Poisoning by multiple unspecified drugs, medicaments and biological substances, intentional self-harm, sequela
T50913	Poisoning by multiple unspecified drugs, medicaments and biological substances, assault
T50913A	Poisoning by multiple unspecified drugs, medicaments and biological substances, assault, initial encounter
T50913D	Poisoning by multiple unspecified drugs, medicaments and biological substances, assault, subsequent encounter
T50913S	Poisoning by multiple unspecified drugs, medicaments and biological substances, assault, sequela
T50992	Poisoning by other drugs, medicaments and biological substances, intentional self-harm
T50992A	Poisoning by other drugs, medicaments and biological substances, intentional self-harm, initial encounter
T50992D	Poisoning by other drugs, medicaments and biological substances, intentional self-harm, subsequent encounter
T50992S	Poisoning by other drugs, medicaments and biological substances, intentional self-harm, sequela
T50993	Poisoning by other drugs, medicaments and biological substances, assault
T50993A	Poisoning by other drugs, medicaments and biological substances, assault, initial encounter
T50993D	Poisoning by other drugs, medicaments and biological substances, assault, subsequent encounter
T50993S	Poisoning by other drugs, medicaments and biological substances, assault, sequela
T50A12	Poisoning by pertussis vaccine, including combinations with a pertussis component, intentional self-harm
T50A12A	Poisoning by pertussis vaccine, including combinations with a pertussis component, intentional self-harm, initial encounter
T50A12D	Poisoning by pertussis vaccine, including combinations with a pertussis component, intentional self-harm, subsequent encounter
T50A12S	Poisoning by pertussis vaccine, including combinations with a pertussis component, intentional self-harm, sequela
T50A13	Poisoning by pertussis vaccine, including combinations with a pertussis component, assault
T50A13A	Poisoning by pertussis vaccine, including combinations with a pertussis component, assault, initial encounter
T50A13D	Poisoning by pertussis vaccine, including combinations with a pertussis component, assault, subsequent encounter
T50A13S	Poisoning by pertussis vaccine, including combinations with a pertussis component, assault, sequela
T50A22	Poisoning by mixed bacterial vaccines without a pertussis component, intentional self-harm
T50A22A	Poisoning by mixed bacterial vaccines without a pertussis component, intentional self-harm, initial encounter
T50A22D	Poisoning by mixed bacterial vaccines without a pertussis component, intentional self-harm, subsequent encounter
T50A22S	Poisoning by mixed bacterial vaccines without a pertussis component, intentional self-harm, sequela
T50A23	Poisoning by mixed bacterial vaccines without a pertussis component, assault
T50A23A	Poisoning by mixed bacterial vaccines without a pertussis component, assault, initial encounter
T50A23D	Poisoning by mixed bacterial vaccines without a pertussis component, assault, subsequent encounter
T50A23S	Poisoning by mixed bacterial vaccines without a pertussis component, assault, sequela
T50A92	Poisoning by other bacterial vaccines, intentional self-harm
T50A92A	Poisoning by other bacterial vaccines, intentional self-harm, initial encounter
T50A92D	Poisoning by other bacterial vaccines, intentional self-harm, subsequent encounter
T50A92S	Poisoning by other bacterial vaccines, intentional self-harm, sequela
T50A93	Poisoning by other bacterial vaccines, assault
T50A93A	Poisoning by other bacterial vaccines, assault, initial encounter
T50A93D	Poisoning by other bacterial vaccines, assault, subsequent encounter
T50A93S	Poisoning by other bacterial vaccines, assault, sequela
T50B12	Poisoning by smallpox vaccines, intentional self-harm
T50B12A	Poisoning by smallpox vaccines, intentional self-harm, initial encounter
T50B12D	Poisoning by smallpox vaccines, intentional self-harm, subsequent encounter
T50B12S	Poisoning by smallpox vaccines, intentional self-harm, sequela
T50B13	Poisoning by smallpox vaccines, assault
T50B13A	Poisoning by smallpox vaccines, assault, initial encounter
T50B13D	Poisoning by smallpox vaccines, assault, subsequent encounter
T50B13S	Poisoning by smallpox vaccines, assault, sequela
T50B92	Poisoning by other viral vaccines, intentional self-harm
T50B92A	Poisoning by other viral vaccines, intentional self-harm, initial encounter
T50B92D	Poisoning by other viral vaccines, intentional self-harm, subsequent encounter
T50B92S	Poisoning by other viral vaccines, intentional self-harm, sequela
T50B93	Poisoning by other viral vaccines, assault
T50B93A	Poisoning by other viral vaccines, assault, initial encounter
T50B93D	Poisoning by other viral vaccines, assault, subsequent encounter
T50B93S	Poisoning by other viral vaccines, assault, sequela
T50Z12	Poisoning by immunoglobulin, intentional self-harm
T50Z12A	Poisoning by immunoglobulin, intentional self-harm, initial encounter
T50Z12D	Poisoning by immunoglobulin, intentional self-harm, subsequent encounter
T50Z12S	Poisoning by immunoglobulin, intentional self-harm, sequela
T50Z13	Poisoning by immunoglobulin, assault
T50Z13A	Poisoning by immunoglobulin, assault, initial encounter
T50Z13D	Poisoning by immunoglobulin, assault, subsequent encounter
T50Z13S	Poisoning by immunoglobulin, assault, sequela
T50Z92	Poisoning by other vaccines and biological substances, intentional self-harm
T50Z92A	Poisoning by other vaccines and biological substances, intentional self-harm, initial encounter
T50Z92D	Poisoning by other vaccines and biological substances, intentional self-harm, subsequent encounter
T50Z92S	Poisoning by other vaccines and biological substances, intentional self-harm, sequela
T50Z93	Poisoning by other vaccines and biological substances, assault
T50Z93A	Poisoning by other vaccines and biological substances, assault, initial encounter
T50Z93D	Poisoning by other vaccines and biological substances, assault, subsequent encounter
T50Z93S	Poisoning by other vaccines and biological substances, assault, sequela
T510X2	Toxic effect of ethanol, intentional self-harm
T510X2A	Toxic effect of ethanol, intentional self-harm, initial encounter
T510X2D	Toxic effect of ethanol, intentional self-harm, subsequent encounter
T510X2S	Toxic effect of ethanol, intentional self-harm, sequela
T510X3	Toxic effect of ethanol, assault
T510X3A	Toxic effect of ethanol, assault, initial encounter
T510X3D	Toxic effect of ethanol, assault, subsequent encounter
T510X3S	Toxic effect of ethanol, assault, sequela
T511X2	Toxic effect of methanol, intentional self-harm
T511X2A	Toxic effect of methanol, intentional self-harm, initial encounter
T511X2D	Toxic effect of methanol, intentional self-harm, subsequent encounter
T511X2S	Toxic effect of methanol, intentional self-harm, sequela
T511X3	Toxic effect of methanol, assault
T511X3A	Toxic effect of methanol, assault, initial encounter
T511X3D	Toxic effect of methanol, assault, subsequent encounter
T511X3S	Toxic effect of methanol, assault, sequela
T512X2	Toxic effect of 2-Propanol, intentional self-harm
T512X2A	Toxic effect of 2-Propanol, intentional self-harm, initial encounter
T512X2D	Toxic effect of 2-Propanol, intentional self-harm, subsequent encounter
T512X2S	Toxic effect of 2-Propanol, intentional self-harm, sequela
T512X3	Toxic effect of 2-Propanol, assault
T512X3A	Toxic effect of 2-Propanol, assault, initial encounter
T512X3D	Toxic effect of 2-Propanol, assault, subsequent encounter
T512X3S	Toxic effect of 2-Propanol, assault, sequela
T513X2	Toxic effect of fusel oil, intentional self-harm
T513X2A	Toxic effect of fusel oil, intentional self-harm, initial encounter
T513X2D	Toxic effect of fusel oil, intentional self-harm, subsequent encounter
T513X2S	Toxic effect of fusel oil, intentional self-harm, sequela
T513X3	Toxic effect of fusel oil, assault
T513X3A	Toxic effect of fusel oil, assault, initial encounter
T513X3D	Toxic effect of fusel oil, assault, subsequent encounter
T513X3S	Toxic effect of fusel oil, assault, sequela
T518X2	Toxic effect of other alcohols, intentional self-harm
T518X2A	Toxic effect of other alcohols, intentional self-harm, initial encounter
T518X2D	Toxic effect of other alcohols, intentional self-harm, subsequent encounter
T518X2S	Toxic effect of other alcohols, intentional self-harm, sequela
T518X3	Toxic effect of other alcohols, assault
T518X3A	Toxic effect of other alcohols, assault, initial encounter
T518X3D	Toxic effect of other alcohols, assault, subsequent encounter
T518X3S	Toxic effect of other alcohols, assault, sequela
T5192	Toxic effect of unspecified alcohol, intentional self-harm
T5192XA	Toxic effect of unspecified alcohol, intentional self-harm, initial encounter
T5192XD	Toxic effect of unspecified alcohol, intentional self-harm, subsequent encounter
T5192XS	Toxic effect of unspecified alcohol, intentional self-harm, sequela
T5193	Toxic effect of unspecified alcohol, assault
T5193XA	Toxic effect of unspecified alcohol, assault, initial encounter
T5193XD	Toxic effect of unspecified alcohol, assault, subsequent encounter
T5193XS	Toxic effect of unspecified alcohol, assault, sequela
T520X2	Toxic effect of petroleum products, intentional self-harm
T520X2A	Toxic effect of petroleum products, intentional self-harm, initial encounter
T520X2D	Toxic effect of petroleum products, intentional self-harm, subsequent encounter
T520X2S	Toxic effect of petroleum products, intentional self-harm, sequela
T520X3	Toxic effect of petroleum products, assault
T520X3A	Toxic effect of petroleum products, assault, initial encounter
T520X3D	Toxic effect of petroleum products, assault, subsequent encounter
T520X3S	Toxic effect of petroleum products, assault, sequela
T521X2	Toxic effect of benzene, intentional self-harm
T521X2A	Toxic effect of benzene, intentional self-harm, initial encounter
T521X2D	Toxic effect of benzene, intentional self-harm, subsequent encounter
T521X2S	Toxic effect of benzene, intentional self-harm, sequela
T521X3	Toxic effect of benzene, assault
T521X3A	Toxic effect of benzene, assault, initial encounter
T521X3D	Toxic effect of benzene, assault, subsequent encounter
T521X3S	Toxic effect of benzene, assault, sequela
T522X2	Toxic effect of homologues of benzene, intentional self-harm
T522X2A	Toxic effect of homologues of benzene, intentional self-harm, initial encounter
T522X2D	Toxic effect of homologues of benzene, intentional self-harm, subsequent encounter
T522X2S	Toxic effect of homologues of benzene, intentional self-harm, sequela
T522X3	Toxic effect of homologues of benzene, assault
T522X3A	Toxic effect of homologues of benzene, assault, initial encounter
T522X3D	Toxic effect of homologues of benzene, assault, subsequent encounter
T522X3S	Toxic effect of homologues of benzene, assault, sequela
T523X2	Toxic effect of glycols, intentional self-harm
T523X2A	Toxic effect of glycols, intentional self-harm, initial encounter
T523X2D	Toxic effect of glycols, intentional self-harm, subsequent encounter
T523X2S	Toxic effect of glycols, intentional self-harm, sequela
T523X3	Toxic effect of glycols, assault
T523X3A	Toxic effect of glycols, assault, initial encounter
T523X3D	Toxic effect of glycols, assault, subsequent encounter
T523X3S	Toxic effect of glycols, assault, sequela
T524X2	Toxic effect of ketones, intentional self-harm
T524X2A	Toxic effect of ketones, intentional self-harm, initial encounter
T524X2D	Toxic effect of ketones, intentional self-harm, subsequent encounter
T524X2S	Toxic effect of ketones, intentional self-harm, sequela
T524X3	Toxic effect of ketones, assault
T524X3A	Toxic effect of ketones, assault, initial encounter
T524X3D	Toxic effect of ketones, assault, subsequent encounter
T524X3S	Toxic effect of ketones, assault, sequela
T528X2	Toxic effect of other organic solvents, intentional self-harm
T528X2A	Toxic effect of other organic solvents, intentional self-harm, initial encounter
T528X2D	Toxic effect of other organic solvents, intentional self-harm, subsequent encounter
T528X2S	Toxic effect of other organic solvents, intentional self-harm, sequela
T528X3	Toxic effect of other organic solvents, assault
T528X3A	Toxic effect of other organic solvents, assault, initial encounter
T528X3D	Toxic effect of other organic solvents, assault, subsequent encounter
T528X3S	Toxic effect of other organic solvents, assault, sequela
T5292	Toxic effect of unspecified organic solvent, intentional self-harm
T5292XA	Toxic effect of unspecified organic solvent, intentional self-harm, initial encounter
T5292XD	Toxic effect of unspecified organic solvent, intentional self-harm, subsequent encounter
T5292XS	Toxic effect of unspecified organic solvent, intentional self-harm, sequela
T5293	Toxic effect of unspecified organic solvent, assault
T5293XA	Toxic effect of unspecified organic solvent, assault, initial encounter
T5293XD	Toxic effect of unspecified organic solvent, assault, subsequent encounter
T5293XS	Toxic effect of unspecified organic solvent, assault, sequela
T530X2	Toxic effect of carbon tetrachloride, intentional self-harm
T530X2A	Toxic effect of carbon tetrachloride, intentional self-harm, initial encounter
T530X2D	Toxic effect of carbon tetrachloride, intentional self-harm, subsequent encounter
T530X2S	Toxic effect of carbon tetrachloride, intentional self-harm, sequela
T530X3	Toxic effect of carbon tetrachloride, assault
T530X3A	Toxic effect of carbon tetrachloride, assault, initial encounter
T530X3D	Toxic effect of carbon tetrachloride, assault, subsequent encounter
T530X3S	Toxic effect of carbon tetrachloride, assault, sequela
T531X2	Toxic effect of chloroform, intentional self-harm
T531X2A	Toxic effect of chloroform, intentional self-harm, initial encounter
T531X2D	Toxic effect of chloroform, intentional self-harm, subsequent encounter
T531X2S	Toxic effect of chloroform, intentional self-harm, sequela
T531X3	Toxic effect of chloroform, assault
T531X3A	Toxic effect of chloroform, assault, initial encounter
T531X3D	Toxic effect of chloroform, assault, subsequent encounter
T531X3S	Toxic effect of chloroform, assault, sequela
T532X2	Toxic effect of trichloroethylene, intentional self-harm
T532X2A	Toxic effect of trichloroethylene, intentional self-harm, initial encounter
T532X2D	Toxic effect of trichloroethylene, intentional self-harm, subsequent encounter
T532X2S	Toxic effect of trichloroethylene, intentional self-harm, sequela
T532X3	Toxic effect of trichloroethylene, assault
T532X3A	Toxic effect of trichloroethylene, assault, initial encounter
T532X3D	Toxic effect of trichloroethylene, assault, subsequent encounter
T532X3S	Toxic effect of trichloroethylene, assault, sequela
T533X2	Toxic effect of tetrachloroethylene, intentional self-harm
T533X2A	Toxic effect of tetrachloroethylene, intentional self-harm, initial encounter
T533X2D	Toxic effect of tetrachloroethylene, intentional self-harm, subsequent encounter
T533X2S	Toxic effect of tetrachloroethylene, intentional self-harm, sequela
T533X3	Toxic effect of tetrachloroethylene, assault
T533X3A	Toxic effect of tetrachloroethylene, assault, initial encounter
T533X3D	Toxic effect of tetrachloroethylene, assault, subsequent encounter
T533X3S	Toxic effect of tetrachloroethylene, assault, sequela
T534X2	Toxic effect of dichloromethane, intentional self-harm
T534X2A	Toxic effect of dichloromethane, intentional self-harm, initial encounter
T534X2D	Toxic effect of dichloromethane, intentional self-harm, subsequent encounter
T534X2S	Toxic effect of dichloromethane, intentional self-harm, sequela
T534X3	Toxic effect of dichloromethane, assault
T534X3A	Toxic effect of dichloromethane, assault, initial encounter
T534X3D	Toxic effect of dichloromethane, assault, subsequent encounter
T534X3S	Toxic effect of dichloromethane, assault, sequela
T535X2	Toxic effect of chlorofluorocarbons, intentional self-harm
T535X2A	Toxic effect of chlorofluorocarbons, intentional self-harm, initial encounter
T535X2D	Toxic effect of chlorofluorocarbons, intentional self-harm, subsequent encounter
T535X2S	Toxic effect of chlorofluorocarbons, intentional self-harm, sequela
T535X3	Toxic effect of chlorofluorocarbons, assault
T535X3A	Toxic effect of chlorofluorocarbons, assault, initial encounter
T535X3D	Toxic effect of chlorofluorocarbons, assault, subsequent encounter
T535X3S	Toxic effect of chlorofluorocarbons, assault, sequela
T536X2	Toxic effect of other halogen derivatives of aliphatic hydrocarbons, intentional self-harm
T536X2A	Toxic effect of other halogen derivatives of aliphatic hydrocarbons, intentional self-harm, initial encounter
T536X2D	Toxic effect of other halogen derivatives of aliphatic hydrocarbons, intentional self-harm, subsequent encounter
T536X2S	Toxic effect of other halogen derivatives of aliphatic hydrocarbons, intentional self-harm, sequela
T536X3	Toxic effect of other halogen derivatives of aliphatic hydrocarbons, assault
T536X3A	Toxic effect of other halogen derivatives of aliphatic hydrocarbons, assault, initial encounter
T536X3D	Toxic effect of other halogen derivatives of aliphatic hydrocarbons, assault, subsequent encounter
T536X3S	Toxic effect of other halogen derivatives of aliphatic hydrocarbons, assault, sequela
T537X2	Toxic effect of other halogen derivatives of aromatic hydrocarbons, intentional self-harm
T537X2A	Toxic effect of other halogen derivatives of aromatic hydrocarbons, intentional self-harm, initial encounter
T537X2D	Toxic effect of other halogen derivatives of aromatic hydrocarbons, intentional self-harm, subsequent encounter
T537X2S	Toxic effect of other halogen derivatives of aromatic hydrocarbons, intentional self-harm, sequela
T537X3	Toxic effect of other halogen derivatives of aromatic hydrocarbons, assault
T537X3A	Toxic effect of other halogen derivatives of aromatic hydrocarbons, assault, initial encounter
T537X3D	Toxic effect of other halogen derivatives of aromatic hydrocarbons, assault, subsequent encounter
T537X3S	Toxic effect of other halogen derivatives of aromatic hydrocarbons, assault, sequela
T5392	Toxic effect of unspecified halogen derivatives of aliphatic and aromatic hydrocarbons, intentional self-harm
T5392XA	Toxic effect of unspecified halogen derivatives of aliphatic and aromatic hydrocarbons, intentional self-harm, initial encounter
T5392XD	Toxic effect of unspecified halogen derivatives of aliphatic and aromatic hydrocarbons, intentional self-harm, subsequent encounter
T5392XS	Toxic effect of unspecified halogen derivatives of aliphatic and aromatic hydrocarbons, intentional self-harm, sequela
T5393	Toxic effect of unspecified halogen derivatives of aliphatic and aromatic hydrocarbons, assault
T5393XA	Toxic effect of unspecified halogen derivatives of aliphatic and aromatic hydrocarbons, assault, initial encounter
T5393XD	Toxic effect of unspecified halogen derivatives of aliphatic and aromatic hydrocarbons, assault, subsequent encounter
T5393XS	Toxic effect of unspecified halogen derivatives of aliphatic and aromatic hydrocarbons, assault, sequela
T540X2	Toxic effect of phenol and phenol homologues, intentional self-harm
T540X2A	Toxic effect of phenol and phenol homologues, intentional self-harm, initial encounter
T540X2D	Toxic effect of phenol and phenol homologues, intentional self-harm, subsequent encounter
T540X2S	Toxic effect of phenol and phenol homologues, intentional self-harm, sequela
T540X3	Toxic effect of phenol and phenol homologues, assault
T540X3A	Toxic effect of phenol and phenol homologues, assault, initial encounter
T540X3D	Toxic effect of phenol and phenol homologues, assault, subsequent encounter
T540X3S	Toxic effect of phenol and phenol homologues, assault, sequela
T541X2	Toxic effect of other corrosive organic compounds, intentional self-harm
T541X2A	Toxic effect of other corrosive organic compounds, intentional self-harm, initial encounter
T541X2D	Toxic effect of other corrosive organic compounds, intentional self-harm, subsequent encounter
T541X2S	Toxic effect of other corrosive organic compounds, intentional self-harm, sequela
T541X3	Toxic effect of other corrosive organic compounds, assault
T541X3A	Toxic effect of other corrosive organic compounds, assault, initial encounter
T541X3D	Toxic effect of other corrosive organic compounds, assault, subsequent encounter
T541X3S	Toxic effect of other corrosive organic compounds, assault, sequela
T542X2	Toxic effect of corrosive acids and acid-like substances, intentional self-harm
T542X2A	Toxic effect of corrosive acids and acid-like substances, intentional self-harm, initial encounter
T542X2D	Toxic effect of corrosive acids and acid-like substances, intentional self-harm, subsequent encounter
T542X2S	Toxic effect of corrosive acids and acid-like substances, intentional self-harm, sequela
T542X3	Toxic effect of corrosive acids and acid-like substances, assault
T542X3A	Toxic effect of corrosive acids and acid-like substances, assault, initial encounter
T542X3D	Toxic effect of corrosive acids and acid-like substances, assault, subsequent encounter
T542X3S	Toxic effect of corrosive acids and acid-like substances, assault, sequela
T543X2	Toxic effect of corrosive alkalis and alkali-like substances, intentional self-harm
T543X2A	Toxic effect of corrosive alkalis and alkali-like substances, intentional self-harm, initial encounter
T543X2D	Toxic effect of corrosive alkalis and alkali-like substances, intentional self-harm, subsequent encounter
T543X2S	Toxic effect of corrosive alkalis and alkali-like substances, intentional self-harm, sequela
T543X3	Toxic effect of corrosive alkalis and alkali-like substances, assault
T543X3A	Toxic effect of corrosive alkalis and alkali-like substances, assault, initial encounter
T543X3D	Toxic effect of corrosive alkalis and alkali-like substances, assault, subsequent encounter
T543X3S	Toxic effect of corrosive alkalis and alkali-like substances, assault, sequela
T5492	Toxic effect of unspecified corrosive substance, intentional self-harm
T5492XA	Toxic effect of unspecified corrosive substance, intentional self-harm, initial encounter
T5492XD	Toxic effect of unspecified corrosive substance, intentional self-harm, subsequent encounter
T5492XS	Toxic effect of unspecified corrosive substance, intentional self-harm, sequela
T5493	Toxic effect of unspecified corrosive substance, assault
T5493XA	Toxic effect of unspecified corrosive substance, assault, initial encounter
T5493XD	Toxic effect of unspecified corrosive substance, assault, subsequent encounter
T5493XS	Toxic effect of unspecified corrosive substance, assault, sequela
T550X2	Toxic effect of soaps, intentional self-harm
T550X2A	Toxic effect of soaps, intentional self-harm, initial encounter
T550X2D	Toxic effect of soaps, intentional self-harm, subsequent encounter
T550X2S	Toxic effect of soaps, intentional self-harm, sequela
T550X3	Toxic effect of soaps, assault
T550X3A	Toxic effect of soaps, assault, initial encounter
T550X3D	Toxic effect of soaps, assault, subsequent encounter
T550X3S	Toxic effect of soaps, assault, sequela
T551X2	Toxic effect of detergents, intentional self-harm
T551X2A	Toxic effect of detergents, intentional self-harm, initial encounter
T551X2D	Toxic effect of detergents, intentional self-harm, subsequent encounter
T551X2S	Toxic effect of detergents, intentional self-harm, sequela
T551X3	Toxic effect of detergents, assault
T551X3A	Toxic effect of detergents, assault, initial encounter
T551X3D	Toxic effect of detergents, assault, subsequent encounter
T551X3S	Toxic effect of detergents, assault, sequela
T560X2	Toxic effect of lead and its compounds, intentional self-harm
T560X2A	Toxic effect of lead and its compounds, intentional self-harm, initial encounter
T560X2D	Toxic effect of lead and its compounds, intentional self-harm, subsequent encounter
T560X2S	Toxic effect of lead and its compounds, intentional self-harm, sequela
T560X3	Toxic effect of lead and its compounds, assault
T560X3A	Toxic effect of lead and its compounds, assault, initial encounter
T560X3D	Toxic effect of lead and its compounds, assault, subsequent encounter
T560X3S	Toxic effect of lead and its compounds, assault, sequela
T561X2	Toxic effect of mercury and its compounds, intentional self-harm
T561X2A	Toxic effect of mercury and its compounds, intentional self-harm, initial encounter
T561X2D	Toxic effect of mercury and its compounds, intentional self-harm, subsequent encounter
T561X2S	Toxic effect of mercury and its compounds, intentional self-harm, sequela
T561X3	Toxic effect of mercury and its compounds, assault
T561X3A	Toxic effect of mercury and its compounds, assault, initial encounter
T561X3D	Toxic effect of mercury and its compounds, assault, subsequent encounter
T561X3S	Toxic effect of mercury and its compounds, assault, sequela
T562X2	Toxic effect of chromium and its compounds, intentional self-harm
T562X2A	Toxic effect of chromium and its compounds, intentional self-harm, initial encounter
T562X2D	Toxic effect of chromium and its compounds, intentional self-harm, subsequent encounter
T562X2S	Toxic effect of chromium and its compounds, intentional self-harm, sequela
T562X3	Toxic effect of chromium and its compounds, assault
T562X3A	Toxic effect of chromium and its compounds, assault, initial encounter
T562X3D	Toxic effect of chromium and its compounds, assault, subsequent encounter
T562X3S	Toxic effect of chromium and its compounds, assault, sequela
T563X2	Toxic effect of cadmium and its compounds, intentional self-harm
T563X2A	Toxic effect of cadmium and its compounds, intentional self-harm, initial encounter
T563X2D	Toxic effect of cadmium and its compounds, intentional self-harm, subsequent encounter
T563X2S	Toxic effect of cadmium and its compounds, intentional self-harm, sequela
T563X3	Toxic effect of cadmium and its compounds, assault
T563X3A	Toxic effect of cadmium and its compounds, assault, initial encounter
T563X3D	Toxic effect of cadmium and its compounds, assault, subsequent encounter
T563X3S	Toxic effect of cadmium and its compounds, assault, sequela
T564X2	Toxic effect of copper and its compounds, intentional self-harm
T564X2A	Toxic effect of copper and its compounds, intentional self-harm, initial encounter
T564X2D	Toxic effect of copper and its compounds, intentional self-harm, subsequent encounter
T564X2S	Toxic effect of copper and its compounds, intentional self-harm, sequela
T564X3	Toxic effect of copper and its compounds, assault
T564X3A	Toxic effect of copper and its compounds, assault, initial encounter
T564X3D	Toxic effect of copper and its compounds, assault, subsequent encounter
T564X3S	Toxic effect of copper and its compounds, assault, sequela
T565X2	Toxic effect of zinc and its compounds, intentional self-harm
T565X2A	Toxic effect of zinc and its compounds, intentional self-harm, initial encounter
T565X2D	Toxic effect of zinc and its compounds, intentional self-harm, subsequent encounter
T565X2S	Toxic effect of zinc and its compounds, intentional self-harm, sequela
T565X3	Toxic effect of zinc and its compounds, assault
T565X3A	Toxic effect of zinc and its compounds, assault, initial encounter
T565X3D	Toxic effect of zinc and its compounds, assault, subsequent encounter
T565X3S	Toxic effect of zinc and its compounds, assault, sequela
T566X2	Toxic effect of tin and its compounds, intentional self-harm
T566X2A	Toxic effect of tin and its compounds, intentional self-harm, initial encounter
T566X2D	Toxic effect of tin and its compounds, intentional self-harm, subsequent encounter
T566X2S	Toxic effect of tin and its compounds, intentional self-harm, sequela
T566X3	Toxic effect of tin and its compounds, assault
T566X3A	Toxic effect of tin and its compounds, assault, initial encounter
T566X3D	Toxic effect of tin and its compounds, assault, subsequent encounter
T566X3S	Toxic effect of tin and its compounds, assault, sequela
T567X2	Toxic effect of beryllium and its compounds, intentional self-harm
T567X2A	Toxic effect of beryllium and its compounds, intentional self-harm, initial encounter
T567X2D	Toxic effect of beryllium and its compounds, intentional self-harm, subsequent encounter
T567X2S	Toxic effect of beryllium and its compounds, intentional self-harm, sequela
T567X3	Toxic effect of beryllium and its compounds, assault
T567X3A	Toxic effect of beryllium and its compounds, assault, initial encounter
T567X3D	Toxic effect of beryllium and its compounds, assault, subsequent encounter
T567X3S	Toxic effect of beryllium and its compounds, assault, sequela
T56812	Toxic effect of thallium, intentional self-harm
T56812A	Toxic effect of thallium, intentional self-harm, initial encounter
T56812D	Toxic effect of thallium, intentional self-harm, subsequent encounter
T56812S	Toxic effect of thallium, intentional self-harm, sequela
T56813	Toxic effect of thallium, assault
T56813A	Toxic effect of thallium, assault, initial encounter
T56813D	Toxic effect of thallium, assault, subsequent encounter
T56813S	Toxic effect of thallium, assault, sequela
T56892	Toxic effect of other metals, intentional self-harm
T56892A	Toxic effect of other metals, intentional self-harm, initial encounter
T56892D	Toxic effect of other metals, intentional self-harm, subsequent encounter
T56892S	Toxic effect of other metals, intentional self-harm, sequela
T56893	Toxic effect of other metals, assault
T56893A	Toxic effect of other metals, assault, initial encounter
T56893D	Toxic effect of other metals, assault, subsequent encounter
T56893S	Toxic effect of other metals, assault, sequela
T5692	Toxic effect of unspecified metal, intentional self-harm
T5692XA	Toxic effect of unspecified metal, intentional self-harm, initial encounter
T5692XD	Toxic effect of unspecified metal, intentional self-harm, subsequent encounter
T5692XS	Toxic effect of unspecified metal, intentional self-harm, sequela
T5693	Toxic effect of unspecified metal, assault
T5693XA	Toxic effect of unspecified metal, assault, initial encounter
T5693XD	Toxic effect of unspecified metal, assault, subsequent encounter
T5693XS	Toxic effect of unspecified metal, assault, sequela
T570X2	Toxic effect of arsenic and its compounds, intentional self-harm
T570X2A	Toxic effect of arsenic and its compounds, intentional self-harm, initial encounter
T570X2D	Toxic effect of arsenic and its compounds, intentional self-harm, subsequent encounter
T570X2S	Toxic effect of arsenic and its compounds, intentional self-harm, sequela
T570X3	Toxic effect of arsenic and its compounds, assault
T570X3A	Toxic effect of arsenic and its compounds, assault, initial encounter
T570X3D	Toxic effect of arsenic and its compounds, assault, subsequent encounter
T570X3S	Toxic effect of arsenic and its compounds, assault, sequela
T571X2	Toxic effect of phosphorus and its compounds, intentional self-harm
T571X2A	Toxic effect of phosphorus and its compounds, intentional self-harm, initial encounter
T571X2D	Toxic effect of phosphorus and its compounds, intentional self-harm, subsequent encounter
T571X2S	Toxic effect of phosphorus and its compounds, intentional self-harm, sequela
T571X3	Toxic effect of phosphorus and its compounds, assault
T571X3A	Toxic effect of phosphorus and its compounds, assault, initial encounter
T571X3D	Toxic effect of phosphorus and its compounds, assault, subsequent encounter
T571X3S	Toxic effect of phosphorus and its compounds, assault, sequela
T572X2	Toxic effect of manganese and its compounds, intentional self-harm
T572X2A	Toxic effect of manganese and its compounds, intentional self-harm, initial encounter
T572X2D	Toxic effect of manganese and its compounds, intentional self-harm, subsequent encounter
T572X2S	Toxic effect of manganese and its compounds, intentional self-harm, sequela
T572X3	Toxic effect of manganese and its compounds, assault
T572X3A	Toxic effect of manganese and its compounds, assault, initial encounter
T572X3D	Toxic effect of manganese and its compounds, assault, subsequent encounter
T572X3S	Toxic effect of manganese and its compounds, assault, sequela
T573X2	Toxic effect of hydrogen cyanide, intentional self-harm
T573X2A	Toxic effect of hydrogen cyanide, intentional self-harm, initial encounter
T573X2D	Toxic effect of hydrogen cyanide, intentional self-harm, subsequent encounter
T573X2S	Toxic effect of hydrogen cyanide, intentional self-harm, sequela
T573X3	Toxic effect of hydrogen cyanide, assault
T573X3A	Toxic effect of hydrogen cyanide, assault, initial encounter
T573X3D	Toxic effect of hydrogen cyanide, assault, subsequent encounter
T573X3S	Toxic effect of hydrogen cyanide, assault, sequela
T578X2	Toxic effect of other specified inorganic substances, intentional self-harm
T578X2A	Toxic effect of other specified inorganic substances, intentional self-harm, initial encounter
T578X2D	Toxic effect of other specified inorganic substances, intentional self-harm, subsequent encounter
T578X2S	Toxic effect of other specified inorganic substances, intentional self-harm, sequela
T578X3	Toxic effect of other specified inorganic substances, assault
T578X3A	Toxic effect of other specified inorganic substances, assault, initial encounter
T578X3D	Toxic effect of other specified inorganic substances, assault, subsequent encounter
T578X3S	Toxic effect of other specified inorganic substances, assault, sequela
T5792	Toxic effect of unspecified inorganic substance, intentional self-harm
T5792XA	Toxic effect of unspecified inorganic substance, intentional self-harm, initial encounter
T5792XD	Toxic effect of unspecified inorganic substance, intentional self-harm, subsequent encounter
T5792XS	Toxic effect of unspecified inorganic substance, intentional self-harm, sequela
T5793	Toxic effect of unspecified inorganic substance, assault
T5793XA	Toxic effect of unspecified inorganic substance, assault, initial encounter
T5793XD	Toxic effect of unspecified inorganic substance, assault, subsequent encounter
T5793XS	Toxic effect of unspecified inorganic substance, assault, sequela
T5802	Toxic effect of carbon monoxide from motor vehicle exhaust, intentional self-harm
T5802XA	Toxic effect of carbon monoxide from motor vehicle exhaust, intentional self-harm, initial encounter
T5802XD	Toxic effect of carbon monoxide from motor vehicle exhaust, intentional self-harm, subsequent encounter
T5802XS	Toxic effect of carbon monoxide from motor vehicle exhaust, intentional self-harm, sequela
T5803	Toxic effect of carbon monoxide from motor vehicle exhaust, assault
T5803XA	Toxic effect of carbon monoxide from motor vehicle exhaust, assault, initial encounter
T5803XD	Toxic effect of carbon monoxide from motor vehicle exhaust, assault, subsequent encounter
T5803XS	Toxic effect of carbon monoxide from motor vehicle exhaust, assault, sequela
T5812	Toxic effect of carbon monoxide from utility gas, intentional self-harm
T5812XA	Toxic effect of carbon monoxide from utility gas, intentional self-harm, initial encounter
T5812XD	Toxic effect of carbon monoxide from utility gas, intentional self-harm, subsequent encounter
T5812XS	Toxic effect of carbon monoxide from utility gas, intentional self-harm, sequela
T5813	Toxic effect of carbon monoxide from utility gas, assault
T5813XA	Toxic effect of carbon monoxide from utility gas, assault, initial encounter
T5813XD	Toxic effect of carbon monoxide from utility gas, assault, subsequent encounter
T5813XS	Toxic effect of carbon monoxide from utility gas, assault, sequela
T582X2	Toxic effect of carbon monoxide from incomplete combustion of other domestic fuels, intentional self-harm
T582X2A	Toxic effect of carbon monoxide from incomplete combustion of other domestic fuels, intentional self-harm, initial encounter
T582X2D	Toxic effect of carbon monoxide from incomplete combustion of other domestic fuels, intentional self-harm, subsequent encounter
T582X2S	Toxic effect of carbon monoxide from incomplete combustion of other domestic fuels, intentional self-harm, sequela
T582X3	Toxic effect of carbon monoxide from incomplete combustion of other domestic fuels, assault
T582X3A	Toxic effect of carbon monoxide from incomplete combustion of other domestic fuels, assault, initial encounter
T582X3D	Toxic effect of carbon monoxide from incomplete combustion of other domestic fuels, assault, subsequent encounter
T582X3S	Toxic effect of carbon monoxide from incomplete combustion of other domestic fuels, assault, sequela
T588X2	Toxic effect of carbon monoxide from other source, intentional self-harm
T588X2A	Toxic effect of carbon monoxide from other source, intentional self-harm, initial encounter
T588X2D	Toxic effect of carbon monoxide from other source, intentional self-harm, subsequent encounter
T588X2S	Toxic effect of carbon monoxide from other source, intentional self-harm, sequela
T588X3	Toxic effect of carbon monoxide from other source, assault
T588X3A	Toxic effect of carbon monoxide from other source, assault, initial encounter
T588X3D	Toxic effect of carbon monoxide from other source, assault, subsequent encounter
T588X3S	Toxic effect of carbon monoxide from other source, assault, sequela
T5892	Toxic effect of carbon monoxide from unspecified source, intentional self-harm
T5892XA	Toxic effect of carbon monoxide from unspecified source, intentional self-harm, initial encounter
T5892XD	Toxic effect of carbon monoxide from unspecified source, intentional self-harm, subsequent encounter
T5892XS	Toxic effect of carbon monoxide from unspecified source, intentional self-harm, sequela
T5893	Toxic effect of carbon monoxide from unspecified source, assault
T5893XA	Toxic effect of carbon monoxide from unspecified source, assault, initial encounter
T5893XD	Toxic effect of carbon monoxide from unspecified source, assault, subsequent encounter
T5893XS	Toxic effect of carbon monoxide from unspecified source, assault, sequela
T590X2	Toxic effect of nitrogen oxides, intentional self-harm
T590X2A	Toxic effect of nitrogen oxides, intentional self-harm, initial encounter
T590X2D	Toxic effect of nitrogen oxides, intentional self-harm, subsequent encounter
T590X2S	Toxic effect of nitrogen oxides, intentional self-harm, sequela
T590X3	Toxic effect of nitrogen oxides, assault
T590X3A	Toxic effect of nitrogen oxides, assault, initial encounter
T590X3D	Toxic effect of nitrogen oxides, assault, subsequent encounter
T590X3S	Toxic effect of nitrogen oxides, assault, sequela
T591X2	Toxic effect of sulfur dioxide, intentional self-harm
T591X2A	Toxic effect of sulfur dioxide, intentional self-harm, initial encounter
T591X2D	Toxic effect of sulfur dioxide, intentional self-harm, subsequent encounter
T591X2S	Toxic effect of sulfur dioxide, intentional self-harm, sequela
T591X3	Toxic effect of sulfur dioxide, assault
T591X3A	Toxic effect of sulfur dioxide, assault, initial encounter
T591X3D	Toxic effect of sulfur dioxide, assault, subsequent encounter
T591X3S	Toxic effect of sulfur dioxide, assault, sequela
T592X2	Toxic effect of formaldehyde, intentional self-harm
T592X2A	Toxic effect of formaldehyde, intentional self-harm, initial encounter
T592X2D	Toxic effect of formaldehyde, intentional self-harm, subsequent encounter
T592X2S	Toxic effect of formaldehyde, intentional self-harm, sequela
T592X3	Toxic effect of formaldehyde, assault
T592X3A	Toxic effect of formaldehyde, assault, initial encounter
T592X3D	Toxic effect of formaldehyde, assault, subsequent encounter
T592X3S	Toxic effect of formaldehyde, assault, sequela
T593X2	Toxic effect of lacrimogenic gas, intentional self-harm
T593X2A	Toxic effect of lacrimogenic gas, intentional self-harm, initial encounter
T593X2D	Toxic effect of lacrimogenic gas, intentional self-harm, subsequent encounter
T593X2S	Toxic effect of lacrimogenic gas, intentional self-harm, sequela
T593X3	Toxic effect of lacrimogenic gas, assault
T593X3A	Toxic effect of lacrimogenic gas, assault, initial encounter
T593X3D	Toxic effect of lacrimogenic gas, assault, subsequent encounter
T593X3S	Toxic effect of lacrimogenic gas, assault, sequela
T594X2	Toxic effect of chlorine gas, intentional self-harm
T594X2A	Toxic effect of chlorine gas, intentional self-harm, initial encounter
T594X2D	Toxic effect of chlorine gas, intentional self-harm, subsequent encounter
T594X2S	Toxic effect of chlorine gas, intentional self-harm, sequela
T594X3	Toxic effect of chlorine gas, assault
T594X3A	Toxic effect of chlorine gas, assault, initial encounter
T594X3D	Toxic effect of chlorine gas, assault, subsequent encounter
T594X3S	Toxic effect of chlorine gas, assault, sequela
T595X2	Toxic effect of fluorine gas and hydrogen fluoride, intentional self-harm
T595X2A	Toxic effect of fluorine gas and hydrogen fluoride, intentional self-harm, initial encounter
T595X2D	Toxic effect of fluorine gas and hydrogen fluoride, intentional self-harm, subsequent encounter
T595X2S	Toxic effect of fluorine gas and hydrogen fluoride, intentional self-harm, sequela
T595X3	Toxic effect of fluorine gas and hydrogen fluoride, assault
T595X3A	Toxic effect of fluorine gas and hydrogen fluoride, assault, initial encounter
T595X3D	Toxic effect of fluorine gas and hydrogen fluoride, assault, subsequent encounter
T595X3S	Toxic effect of fluorine gas and hydrogen fluoride, assault, sequela
T596X2	Toxic effect of hydrogen sulfide, intentional self-harm
T596X2A	Toxic effect of hydrogen sulfide, intentional self-harm, initial encounter
T596X2D	Toxic effect of hydrogen sulfide, intentional self-harm, subsequent encounter
T596X2S	Toxic effect of hydrogen sulfide, intentional self-harm, sequela
T596X3	Toxic effect of hydrogen sulfide, assault
T596X3A	Toxic effect of hydrogen sulfide, assault, initial encounter
T596X3D	Toxic effect of hydrogen sulfide, assault, subsequent encounter
T596X3S	Toxic effect of hydrogen sulfide, assault, sequela
T597X2	Toxic effect of carbon dioxide, intentional self-harm
T597X2A	Toxic effect of carbon dioxide, intentional self-harm, initial encounter
T597X2D	Toxic effect of carbon dioxide, intentional self-harm, subsequent encounter
T597X2S	Toxic effect of carbon dioxide, intentional self-harm, sequela
T597X3	Toxic effect of carbon dioxide, assault
T597X3A	Toxic effect of carbon dioxide, assault, initial encounter
T597X3D	Toxic effect of carbon dioxide, assault, subsequent encounter
T597X3S	Toxic effect of carbon dioxide, assault, sequela
T59812	Toxic effect of smoke, intentional self-harm
T59812A	Toxic effect of smoke, intentional self-harm, initial encounter
T59812D	Toxic effect of smoke, intentional self-harm, subsequent encounter
T59812S	Toxic effect of smoke, intentional self-harm, sequela
T59813	Toxic effect of smoke, assault
T59813A	Toxic effect of smoke, assault, initial encounter
T59813D	Toxic effect of smoke, assault, subsequent encounter
T59813S	Toxic effect of smoke, assault, sequela
T59892	Toxic effect of other specified gases, fumes and vapors, intentional self-harm
T59892A	Toxic effect of other specified gases, fumes and vapors, intentional self-harm, initial encounter
T59892D	Toxic effect of other specified gases, fumes and vapors, intentional self-harm, subsequent encounter
T59892S	Toxic effect of other specified gases, fumes and vapors, intentional self-harm, sequela
T59893	Toxic effect of other specified gases, fumes and vapors, assault
T59893A	Toxic effect of other specified gases, fumes and vapors, assault, initial encounter
T59893D	Toxic effect of other specified gases, fumes and vapors, assault, subsequent encounter
T59893S	Toxic effect of other specified gases, fumes and vapors, assault, sequela
T5992	Toxic effect of unspecified gases, fumes and vapors, intentional self-harm
T5992XA	Toxic effect of unspecified gases, fumes and vapors, intentional self-harm, initial encounter
T5992XD	Toxic effect of unspecified gases, fumes and vapors, intentional self-harm, subsequent encounter
T5992XS	Toxic effect of unspecified gases, fumes and vapors, intentional self-harm, sequela
T5993	Toxic effect of unspecified gases, fumes and vapors, assault
T5993XA	Toxic effect of unspecified gases, fumes and vapors, assault, initial encounter
T5993XD	Toxic effect of unspecified gases, fumes and vapors, assault, subsequent encounter
T5993XS	Toxic effect of unspecified gases, fumes and vapors, assault, sequela
T600X2	Toxic effect of organophosphate and carbamate insecticides, intentional self-harm
T600X2A	Toxic effect of organophosphate and carbamate insecticides, intentional self-harm, initial encounter
T600X2D	Toxic effect of organophosphate and carbamate insecticides, intentional self-harm, subsequent encounter
T600X2S	Toxic effect of organophosphate and carbamate insecticides, intentional self-harm, sequela
T600X3	Toxic effect of organophosphate and carbamate insecticides, assault
T600X3A	Toxic effect of organophosphate and carbamate insecticides, assault, initial encounter
T600X3D	Toxic effect of organophosphate and carbamate insecticides, assault, subsequent encounter
T600X3S	Toxic effect of organophosphate and carbamate insecticides, assault, sequela
T601X2	Toxic effect of halogenated insecticides, intentional self-harm
T601X2A	Toxic effect of halogenated insecticides, intentional self-harm, initial encounter
T601X2D	Toxic effect of halogenated insecticides, intentional self-harm, subsequent encounter
T601X2S	Toxic effect of halogenated insecticides, intentional self-harm, sequela
T601X3	Toxic effect of halogenated insecticides, assault
T601X3A	Toxic effect of halogenated insecticides, assault, initial encounter
T601X3D	Toxic effect of halogenated insecticides, assault, subsequent encounter
T601X3S	Toxic effect of halogenated insecticides, assault, sequela
T602X2	Toxic effect of other insecticides, intentional self-harm
T602X2A	Toxic effect of other insecticides, intentional self-harm, initial encounter
T602X2D	Toxic effect of other insecticides, intentional self-harm, subsequent encounter
T602X2S	Toxic effect of other insecticides, intentional self-harm, sequela
T602X3	Toxic effect of other insecticides, assault
T602X3A	Toxic effect of other insecticides, assault, initial encounter
T602X3D	Toxic effect of other insecticides, assault, subsequent encounter
T602X3S	Toxic effect of other insecticides, assault, sequela
T603X2	Toxic effect of herbicides and fungicides, intentional self-harm
T603X2A	Toxic effect of herbicides and fungicides, intentional self-harm, initial encounter
T603X2D	Toxic effect of herbicides and fungicides, intentional self-harm, subsequent encounter
T603X2S	Toxic effect of herbicides and fungicides, intentional self-harm, sequela
T603X3	Toxic effect of herbicides and fungicides, assault
T603X3A	Toxic effect of herbicides and fungicides, assault, initial encounter
T603X3D	Toxic effect of herbicides and fungicides, assault, subsequent encounter
T603X3S	Toxic effect of herbicides and fungicides, assault, sequela
T604X2	Toxic effect of rodenticides, intentional self-harm
T604X2A	Toxic effect of rodenticides, intentional self-harm, initial encounter
T604X2D	Toxic effect of rodenticides, intentional self-harm, subsequent encounter
T604X2S	Toxic effect of rodenticides, intentional self-harm, sequela
T604X3	Toxic effect of rodenticides, assault
T604X3A	Toxic effect of rodenticides, assault, initial encounter
T604X3D	Toxic effect of rodenticides, assault, subsequent encounter
T604X3S	Toxic effect of rodenticides, assault, sequela
T608X2	Toxic effect of other pesticides, intentional self-harm
T608X2A	Toxic effect of other pesticides, intentional self-harm, initial encounter
T608X2D	Toxic effect of other pesticides, intentional self-harm, subsequent encounter
T608X2S	Toxic effect of other pesticides, intentional self-harm, sequela
T608X3	Toxic effect of other pesticides, assault
T608X3A	Toxic effect of other pesticides, assault, initial encounter
T608X3D	Toxic effect of other pesticides, assault, subsequent encounter
T608X3S	Toxic effect of other pesticides, assault, sequela
T6092	Toxic effect of unspecified pesticide, intentional self-harm
T6092XA	Toxic effect of unspecified pesticide, intentional self-harm, initial encounter
T6092XD	Toxic effect of unspecified pesticide, intentional self-harm, subsequent encounter
T6092XS	Toxic effect of unspecified pesticide, intentional self-harm, sequela
T6093	Toxic effect of unspecified pesticide, assault
T6093XA	Toxic effect of unspecified pesticide, assault, initial encounter
T6093XD	Toxic effect of unspecified pesticide, assault, subsequent encounter
T6093XS	Toxic effect of unspecified pesticide, assault, sequela
T6102	Ciguatera fish poisoning, intentional self-harm
T6102XA	Ciguatera fish poisoning, intentional self-harm, initial encounter
T6102XD	Ciguatera fish poisoning, intentional self-harm, subsequent encounter
T6102XS	Ciguatera fish poisoning, intentional self-harm, sequela
T6103	Ciguatera fish poisoning, assault
T6103XA	Ciguatera fish poisoning, assault, initial encounter
T6103XD	Ciguatera fish poisoning, assault, subsequent encounter
T6103XS	Ciguatera fish poisoning, assault, sequela
T6112	Scombroid fish poisoning, intentional self-harm
T6112XA	Scombroid fish poisoning, intentional self-harm, initial encounter
T6112XD	Scombroid fish poisoning, intentional self-harm, subsequent encounter
T6112XS	Scombroid fish poisoning, intentional self-harm, sequela
T6113	Scombroid fish poisoning, assault
T6113XA	Scombroid fish poisoning, assault, initial encounter
T6113XD	Scombroid fish poisoning, assault, subsequent encounter
T6113XS	Scombroid fish poisoning, assault, sequela
T61772	Other fish poisoning, intentional self-harm
T61772A	Other fish poisoning, intentional self-harm, initial encounter
T61772D	Other fish poisoning, intentional self-harm, subsequent encounter
T61772S	Other fish poisoning, intentional self-harm, sequela
T61773	Other fish poisoning, assault
T61773A	Other fish poisoning, assault, initial encounter
T61773D	Other fish poisoning, assault, subsequent encounter
T61773S	Other fish poisoning, assault, sequela
[truncated: 1,165 more rows]
